# Supplementary material for: Comprehensive analysis of Transcription Factors identified novel prognostic biomarker in human bladder cancer
Source: J Cancer. 2021 Jul 25;12(18):5605–21. doi: 10.7150/jca.58484 (PMC8364643; doi:10.7150/jca.58484)
Supplement: Supplementary file 2 — Supplementary table 2. [file jcav12p5605s2.xlsx]

## Sheet: Sheet1
logFC	padj
AATF	0.336815	0.0125559
ABL1	-1.68164	1.26926e-27
AHR	0.142585	0.681323
AIP	0.0664983	0.743078
AIRE	0.826535	0.208478
ANKRD1	1.64125	0.0156137
APBB1	-2.11729	5.52174e-10
APC	-0.730659	1.26543e-05
APEX1	0.390429	0.00123464
AR	-1.28238	0.0191311
ARID1A	0.0123963	0.952807
ARID1B	-0.481528	0.000347805
ARID3A	1.92598	2.75188e-06
ARNT	-0.355139	0.0135133
ARNTL	-0.284149	0.221724
ARNTL2	1.05048	0.00169119
ARX	4.591	1.5908e-07
ASCL1	1.13218	0.204648
ASH1L	-0.848762	2.99875e-06
ASXL1	0.197639	0.220891
ATF1	0.0192479	0.919071
ATF2	-0.240532	0.0859236
ATF3	-3.17299	2.61953e-16
ATF4	-0.495445	0.00125976
ATF5	0.683565	0.00394358
ATF6	0.195864	0.303109
ATF7	-0.499094	5.12234e-06
ATM	-0.627293	0.000441676
ATOH1	2.65464	0.161116
ATRX	-0.689088	7.77978e-06
BACH2	-0.424852	0.450985
BARD1	-0.0090501	0.974604
BARX2	-1.03357	0.139841
BATF	0.449344	0.216343
BCL11A	0.360849	0.512922
BCL3	-0.691129	0.00493504
BCL6	-0.625794	0.00467535
BDP1	-0.445888	0.0138422
BHLHE41	0.277793	0.529775
BIN1	-2.20782	6.91596e-10
BMI1	-0.10034	0.586484
BPTF	-0.0937449	0.61346
BRCA1	1.37977	4.52741e-12
BRCA2	1.68448	1.36063e-12
BRD7	0.0977698	0.443313
BRIP1	1.9926	3.52622e-16
BRPF1	0.231994	0.134541
BTAF1	-0.15375	0.524021
BTF3	-0.426998	0.0104655
BTG2	-2.24845	3.51759e-12
CBFA2T3	-0.822506	0.0502287
CBFB	0.640816	3.46561e-07
CBX7	-2.4978	4.09142e-27
CBX8	1.56988	3.04274e-17
CDC5L	-0.102897	0.529707
CDCA7L	-0.056403	0.926325
CDX1	2.16522	5.60182e-05
CDX2	3.34749	3.2746e-05
CEBPA	1.06931	0.00394806
CEBPB	-0.365318	0.211976
CEBPD	-1.1801	6.41682e-06
CEBPE	0.230601	0.727878
CEBPG	0.257386	0.108583
CEBPZ	-0.329357	0.00688312
CHD4	-0.0856787	0.446559
CHD8	-0.00142774	0.992776
CIITA	0.43503	0.348994
CITED2	-0.834105	0.000956734
CLOCK	-0.668463	4.05758e-05
CNBP	-0.428214	3.68116e-05
CNOT7	-0.0767432	0.656351
CNOT8	0.079027	0.566642
COPS5	0.393853	0.000317177
CRABP2	0.191267	0.741938
CREB1	-0.366829	0.00143678
CREB3	-0.183081	0.319341
CREB3L1	-1.0887	0.0100656
CREB3L4	1.01036	7.91968e-06
CREB5	-2.11375	6.21256e-07
CREBBP	-0.479558	0.000527971
CREG1	-0.0974742	0.714151
CREM	-1.47579	2.10989e-14
CRTC1	-0.364381	0.0492794
CRX	0.343935	0.626732
CTBP1	0.312688	0.0262483
CTCF	-0.00755948	0.955997
CTCFL	2.45825	0.0270253
CTNNB1	-0.15439	0.419633
CTNNBIP1	0.520002	0.00121074
CUX1	-0.6055	1.43202e-05
DACH1	-1.6809	0.000398089
DBP	0.0631159	0.856985
DDB1	0.0860427	0.54025
DDB2	0.150645	0.534279
DDIT3	0.269679	0.335848
DDX5	-0.440106	0.000356504
DEAF1	-0.0696127	0.737809
DEDD	0.556672	0.00220651
DEK	0.412317	0.10221
DENND4A	-0.630672	6.43195e-06
DLX3	1.45069	0.00626448
DLX4	2.02123	2.35937e-06
DLX5	1.48289	0.00295471
DMAP1	0.341618	0.0481207
DNMT1	1.0324	4.1968e-08
DNMT3A	0.699492	8.31504e-05
DNMT3L	1.83602	0.118342
DR1	0.0846022	0.554766
DRAP1	0.476032	0.0103753
DUX4	-0.225785	NA
E2F1	1.78836	2.56706e-10
E2F2	1.61272	6.80802e-07
E2F3	1.16312	8.38189e-05
E2F4	0.417432	0.00151249
E2F5	0.991308	2.47678e-05
E2F6	-0.0157571	0.918582
E2F7	2.16002	4.38901e-12
E2F8	1.47706	2.12738e-07
E4F1	0.553954	0.000356346
EAF1	0.128171	0.494671
EAPP	-0.12543	0.367684
EBF1	-2.57593	3.81345e-14
EBF3	-1.74842	1.15361e-06
ECD	-0.383085	0.00130824
EED	0.38295	0.00209252
EGF	-0.35467	0.623578
EGR1	-3.44607	1.09632e-23
EGR2	-2.35334	2.80259e-09
EGR3	-3.72693	2.13553e-19
EHF	0.0579452	0.913511
EHMT2	0.490458	0.000110298
EIF2AK2	0.373444	0.0355657
ELF1	-0.327278	0.118766
ELF2	-0.161656	0.226325
ELF3	-0.0747141	0.888284
ELF4	0.271763	0.179582
ELK1	0.481115	0.000359315
ELK3	-0.218651	0.384129
ELK4	-0.0717784	0.71964
ELL	-0.537568	8.72322e-07
EN1	5.83108	3.61853e-13
ENO1	0.891555	6.27603e-06
EOMES	0.0137537	0.984075
EP300	-0.254037	0.17733
EPAS1	-0.347298	0.230924
ERCC2	0.617261	4.53563e-05
ERF	-0.248283	0.153029
ERG	-1.10615	0.000102652
ESR1	-2.94185	3.26674e-11
ESR2	-0.392855	0.266707
ESRRA	0.25079	0.150221
ESRRB	-0.0596384	0.929377
ESRRG	-0.791255	0.192889
ETS1	-0.706258	0.0036965
ETS2	-1.4777	3.86903e-09
ETV1	-0.387729	0.353295
ETV3	-0.565787	0.00294565
ETV4	2.57478	1.43695e-13
ETV5	0.682262	0.0391667
ETV6	0.108449	0.59662
ETV7	1.28355	0.000110534
EVX1	0.430533	0.606341
EWSR1	0.269045	0.00337359
EZH2	1.71445	5.30493e-14
FHL2	-0.39115	0.21024
FIGLA	-1.91942	0.0188839
FLI1	-0.850019	0.00596228
FOS	-3.11421	1.58631e-18
FOSB	-3.78065	1.12731e-15
FOSL1	-1.99681	4.1836e-07
FOSL2	-0.913523	2.72516e-06
FOXA1	0.307516	0.592026
FOXA2	4.21463	4.59466e-05
FOXA3	1.80267	0.00482275
FOXC1	-0.0936059	0.824948
FOXC2	0.487356	0.474369
FOXD3	-2.32468	0.00038421
FOXE1	1.31788	0.106397
FOXF1	-3.16278	1.29535e-18
FOXF2	-0.473139	0.291239
FOXG1	4.29506	0.000441406
FOXH1	2.80596	6.59001e-08
FOXI1	1.28575	0.241955
FOXJ1	1.70474	0.0163853
FOXK2	0.584871	3.3601e-09
FOXL1	-0.123227	0.851727
FOXL2	3.21475	2.07561e-07
FOXM1	2.05455	1.07871e-13
FOXN1	-0.172072	0.835941
FOXN4	2.139	0.0270964
FOXO1	-1.01641	9.71488e-07
FOXO3	-0.834472	1.22728e-06
FOXO4	-0.546149	0.0283602
FOXP1	-0.917052	1.41645e-06
FOXP2	-3.07684	2.24242e-11
FOXP3	0.36032	0.348548
FOXQ1	-0.670585	0.232689
FUBP1	0.331246	0.00928741
FUBP3	-0.326009	0.01149
FUS	0.0542167	0.734382
GABPA	-0.0682194	0.693892
GABPB1	0.0732511	0.498098
GABPB2	-0.00341432	0.988857
GATA1	-1.87006	1.96015e-06
GATA2	0.4038	0.430893
GATA3	1.04773	0.0226572
GATA4	1.79542	0.0787103
GATA5	-3.84268	2.53442e-08
GATA6	-2.87327	5.17632e-14
GBX2	3.0383	2.49787e-05
GCM1	1.53679	0.0118226
GCM2	0.728223	NA
GFI1	0.718664	0.121454
GFI1B	-0.584444	0.421224
GLI1	-1.59067	0.000111726
GLI2	-1.4023	0.00318337
GLI3	-0.399648	0.300366
GLIS3	-0.246477	0.580214
GRHL1	0.506896	0.197769
GSC	0.925619	0.166201
GTF2A1	-0.111471	0.481046
GTF2B	-0.0398829	0.810476
GTF2F1	-0.0302417	0.828793
GTF2I	-0.107682	0.727738
GTF3A	0.550321	0.000832016
GZF1	-0.269179	0.0412733
HAND2	-3.41051	8.67749e-11
HAX1	0.147867	0.300991
HBP1	-0.659131	4.91029e-05
HCFC1	0.117565	0.372995
HDAC1	0.325445	0.0108757
HDAC10	0.974892	2.78834e-05
HDAC11	-0.00157093	0.996301
HDAC2	0.343911	0.0198889
HDAC3	0.141268	0.282076
HDAC4	-2.14393	1.20798e-25
HDAC5	-0.915025	9.72508e-09
HDAC7	0.202727	0.240762
HDAC9	-0.74121	0.120511
HDGF	0.832566	1.53769e-08
HES1	0.59398	0.0282319
HES6	1.33238	8.26522e-05
HEXIM1	0.151612	0.46172
HEY1	1.1707	0.00267315
HEY2	-0.739924	0.00762058
HEYL	-0.209658	0.575891
HHEX	-0.526805	0.133583
HIC1	-1.42593	1.27571e-05
HIF1A	0.0619022	0.852541
HIF3A	-3.18934	3.99351e-08
HINFP	0.458087	0.00047076
HIPK2	-0.293839	0.372682
HIRA	0.197659	0.236051
HIVEP2	-0.561845	0.00433152
HLF	-4.73774	4.93931e-25
HLTF	0.347479	0.0800958
HLX	-0.398541	0.205398
HMG20B	0.524806	0.00136496
HMGA1	1.14209	7.99141e-06
HMGA2	5.62904	2.68168e-14
HMGB2	1.04202	5.62664e-06
HMGN1	0.807392	3.92795e-10
HNF1A	-0.268788	0.781152
HNF1B	1.11501	0.0958152
HNF4A	2.53007	8.54722e-05
HNF4G	0.461775	0.470922
HNRNPD	0.0949307	0.545763
HNRNPR	0.118901	0.385925
HOPX	-0.606514	0.194155
HOXA1	-0.156705	0.701504
HOXA10	-0.294138	0.400201
HOXA11	-0.535735	0.158697
HOXA4	0.163673	0.582814
HOXA5	0.536377	0.149168
HOXA7	-0.151217	0.730275
HOXA9	0.106403	0.865032
HOXB1	0.639552	0.386098
HOXB13	0.021401	0.979602
HOXB4	0.933393	0.0016305
HOXB7	1.22481	6.11668e-07
HOXC10	2.39284	0.000895472
HOXC11	2.3553	8.59696e-05
HOXC13	2.72945	1.59763e-07
HOXC6	3.05465	7.65766e-11
HOXC8	2.99059	1.3907e-07
HOXC9	3.54261	8.29e-11
HOXD1	-0.244886	0.697709
HOXD13	0.40101	0.607463
HOXD3	-0.255572	0.468309
HOXD9	0.259887	0.474035
HR	-0.458418	0.384733
HSF1	0.319108	0.0210754
HSF2	-0.133494	0.470964
HSF4	0.484617	0.13159
HTATIP2	0.363306	0.0753618
ID1	-0.515376	0.237321
ID2	-1.11584	0.000701422
ID3	-0.443182	0.238114
ID4	-1.12946	0.0141115
IFI16	0.410525	0.328451
IKBKB	0.090121	0.674122
IKZF1	-0.727445	0.114178
ILF2	0.726122	3.01571e-07
ILF3	0.603071	1.66763e-07
ING1	0.302543	0.0409464
ING2	0.0762945	0.705734
ING4	0.156151	0.401686
IRF1	-0.0546268	0.89433
IRF2	-0.0874041	0.609772
IRF3	0.744281	2.06838e-06
IRF4	-1.32598	0.00556717
IRF5	1.52441	1.40982e-08
IRF6	0.251925	0.534352
IRF7	1.11697	0.000539646
IRF8	-0.602377	0.269351
IRF9	0.969242	9.10995e-05
ISL1	-0.864175	0.331223
JARID2	0.539599	0.0294723
JDP2	-1.30889	1.05081e-06
JUN	-2.19811	6.2958e-16
JUNB	-1.72323	3.67776e-14
JUND	-1.40502	4.90586e-10
KAT2B	-0.769021	0.00216193
KAT5	-0.455477	3.963e-05
KAT6A	-0.324704	0.10274
KCNIP3	-1.5243	0.000150763
KDM2A	-0.105578	0.482001
KDM4B	0.214617	0.197469
KDM4C	-0.178306	0.268481
KHDRBS1	0.100434	0.303462
KHSRP	0.427843	3.52234e-05
KLF1	1.08753	0.0277348
KLF10	-1.19806	1.29692e-06
KLF11	-1.15279	4.22836e-07
KLF12	-1.34355	6.17839e-05
KLF13	-0.85407	0.00251266
KLF14	2.88693	2.16179e-05
KLF15	-1.35295	0.00273711
KLF16	-0.093735	0.684714
KLF2	-2.88783	1.20642e-19
KLF3	-0.776142	4.34083e-06
KLF4	-2.44893	5.23526e-15
KLF5	-0.229705	0.547973
KLF6	-1.62189	6.28207e-13
KLF7	-0.628212	0.0171761
KLF8	0.107855	0.81924
KLF9	-2.736	3.08918e-19
L3MBTL1	0.714797	0.0242566
LCOR	0.297369	0.226962
LDB1	-0.113635	0.553949
LEF1	0.251865	0.540767
LHX2	3.41712	4.51379e-07
LHX3	2.1962	0.0563436
LHX4	1.13769	0.0015056
LIMD1	0.585953	0.00376521
LIN28A	3.90113	0.000144373
LMO2	-0.120629	0.750335
LMO3	-3.81761	4.47076e-14
LMO4	-0.275826	0.348492
LMX1B	2.966	7.0212e-05
LRRFIP1	-1.19974	3.30665e-15
LYL1	-0.595195	0.0926358
MAF	-0.770315	0.0426351
MAFA	0.40695	0.491374
MAFB	0.451703	0.257439
MAFF	-2.07155	2.10729e-16
MAFG	-0.80548	2.37054e-05
MAFK	-0.889518	5.00853e-06
MAL	-0.165721	0.851496
MAML1	-0.0446083	0.777399
MAX	-0.339739	0.00219069
MAZ	0.623645	0.000206208
MBD1	0.156908	0.318963
MBD2	0.0934512	0.586401
MCM2	1.84325	2.45128e-15
MCM5	1.00272	2.37692e-07
MDM2	0.815047	0.0345996
MDM4	0.0343638	0.885662
MECP2	-0.71492	1.36237e-10
MED1	0.0120913	0.959607
MED15	0.45424	0.00327237
MED23	0.0177767	0.927901
MEF2A	-1.15719	5.05035e-12
MEF2C	-1.96958	5.47595e-12
MEF2D	-1.37175	6.32032e-29
MEIS1	-1.81644	2.36062e-14
MEIS2	-1.87767	7.79611e-13
MEN1	1.19947	4.68818e-25
MITF	-2.07465	9.74449e-11
MLLT10	-0.176618	0.278799
MLLT3	-0.228606	0.532217
MLX	0.40516	9.33513e-05
MLXIPL	0.90289	0.100836
MSC	-0.285226	0.619333
MSX1	-1.5242	7.69715e-05
MSX2	-0.281051	0.576872
MTA1	0.380121	0.0077581
MTA2	0.339157	0.00313449
MTA3	-0.00663987	0.971554
MTF1	-0.521008	0.00210684
MXD1	-0.797392	0.00961881
MXD4	-0.148761	0.515176
MZF1	0.682149	0.00200894
MXI1	-0.810406	4.55567e-05
MYB	1.95106	1.21742e-06
MYBBP1A	0.657435	2.92039e-05
MYBL1	0.422444	0.240624
MYBL2	2.85495	2.0563e-20
MYC	-1.69527	2.02461e-06
MYCN	2.83119	4.03028e-06
MYF6	0.396071	0.721597
MYOCD	-4.85458	1.92276e-20
MYOD1	2.94809	0.0518452
MYOG	0.656434	0.54825
NAB1	-0.425135	0.066761
NAB2	-0.425516	0.0414284
NANOG	0.220126	0.735639
NCOA1	-0.570191	0.00051265
NCOA2	-0.323218	0.110454
NCOA3	0.345797	0.104846
NCOA4	-0.628896	5.01403e-05
NCOA6	0.428604	0.00789365
NCOR1	-0.5683	0.000444072
NCOR2	-0.385236	0.0303951
NEAT1	-0.0597755	0.876615
NELFB	0.341984	0.0290044
NELFCD	0.794259	3.75599e-10
NEUROD1	2.07139	0.218969
NEUROG3	0.79948	0.439721
NF1	0.0870048	0.674366
NFAT5	-0.474955	0.148009
NFATC1	-1.60045	2.86931e-06
NFATC2	-1.6204	2.02658e-07
NFATC3	-0.565044	0.00121233
NFE2	0.554777	0.372869
NFE2L1	-0.339822	0.033104
NFE2L2	-0.931203	5.67335e-08
NFIA	-2.05852	1.59141e-15
NFIB	-1.56791	2.39204e-08
NFIC	-1.44427	3.22924e-13
NFIL3	-2.04605	1.36223e-16
NFIX	-2.21004	8.60402e-17
NFKB1	-0.656889	7.29497e-05
NFKB2	-0.148432	0.522073
NFKBIA	-0.786226	0.000740457
NFKBIB	0.539373	0.00436861
NFKBIZ	-1.54151	4.14363e-08
NFRKB	0.0857762	0.608329
NFYA	0.24032	0.158162
NFYB	-0.317098	0.0103163
NFYC	0.345918	0.0245979
NHLH2	1.99966	0.00620528
NKX2-1	5.27802	5.81121e-06
NKX2-2	4.23125	0.00124231
NKX2-3	2.02595	0.0372223
NKX2-5	5.33923	8.10347e-07
NKX3-1	-0.380727	0.320586
NONO	0.420301	0.000674327
NOTCH3	0.706974	0.00406504
NPAS2	0.110828	0.775876
NPAS3	-0.898334	0.108694
NPM1	-0.00772936	0.973289
NR0B1	1.63309	0.189863
NR0B2	1.63799	0.0262942
NR1D1	-0.28091	0.362999
NR1H2	-0.144516	0.324175
NR1H3	-0.123929	0.688542
NR1H4	0.0432395	0.971554
NR1I2	0.988255	0.0483409
NR1I3	-0.00810124	0.984741
NR2C2	0.0695894	0.817946
NR2E3	-0.469035	0.155407
NR2F1	-1.80662	1.67139e-07
NR2F2	-0.0836957	0.80271
NR2F6	0.882663	2.07886e-05
NR3C1	-0.907443	0.00406405
NR3C2	-3.18191	4.97183e-14
NR4A1	-3.82661	1.29933e-22
NR4A2	-2.89011	1.07181e-17
NR4A3	-3.88059	3.86958e-18
NR5A1	2.54651	0.00156199
NR5A2	-0.998912	0.00348969
NRF1	-0.00756858	0.947304
NRIP1	0.278586	0.361823
NRL	0.198237	0.344955
NUPR1	-0.64359	0.176788
OLIG2	1.53947	0.129364
ONECUT1	3.00779	0.00055744
ONECUT2	2.28497	0.00020624
OTX1	2.40883	1.86715e-14
OTX2	3.56125	0.0269451
PA2G4	0.484463	0.00160112
PARP1	-0.0858009	0.672661
PAWR	-0.486956	0.00436695
PAX1	2.77802	0.0140848
PAX2	2.27411	0.0129724
PAX3	1.89111	0.0795822
PAX4	-0.516569	NA
PAX5	-0.78649	0.30458
PAX6	0.65779	0.105572
PAX8	2.1171	7.94878e-06
PBX1	-1.52835	3.48592e-08
PBX2	0.0164644	0.925795
PCBD1	0.26151	0.267182
PCGF2	1.1245	8.99772e-09
PDCD11	0.377921	0.0060075
PDX1	3.60865	2.81036e-06
PER1	-2.11935	2.68378e-14
PER2	-2.22625	1.11551e-26
PGR	-3.38297	1.09476e-16
PHB2	0.236649	0.115659
PHF10	-0.647017	4.79072e-07
PHF8	-0.0986274	0.657456
PHOX2A	0.796615	0.530495
PHOX2B	-0.0586931	0.976592
PIAS1	-0.765467	1.71419e-07
PIAS2	-0.251893	0.178861
PIAS3	0.497212	0.00998434
PIAS4	0.430135	0.000183242
PIR	-0.249925	0.55591
PITX1	-1.62347	7.83502e-05
PITX2	-2.11549	1.60595e-07
PITX3	1.91782	0.00381676
PKNOX1	-0.511819	7.25823e-06
PLAG1	1.14564	0.00203026
PLAGL1	-0.78399	0.025344
PLAGL2	0.528914	0.0137311
PML	0.604816	0.00526417
POLR1A	0.248829	0.103918
POU1F1	-0.164327	0.788258
POU2AF1	-1.12452	0.0485011
POU2F1	0.425924	0.00652904
POU2F2	-1.02265	0.00558653
POU2F3	0.621467	0.237996
POU3F1	1.02326	0.113531
POU3F2	0.965429	0.149964
POU3F4	-0.722811	0.612452
POU4F1	3.06925	9.41079e-06
POU4F2	-0.653794	NA
POU5F1	1.97806	2.72971e-05
PPARA	-0.842516	5.33373e-05
PPARD	0.0131629	0.957745
PPARG	0.577779	0.224062
PPARGC1A	-2.01222	0.0033349
PRDM1	-1.66382	1.52766e-07
PRDM14	0.472642	NA
PRDM2	-0.558919	3.55019e-05
PREB	0.705298	1.06362e-08
PROX1	-1.37583	0.0135964
PTF1A	0.0201076	NA
PTMA	0.307946	0.026469
PTTG1	1.40065	9.80182e-08
PURA	-0.898646	2.29941e-10
RAD51	1.81513	1.61442e-17
RARA	-0.594032	0.00017603
RARB	-1.27662	0.00133022
RARG	0.00149731	0.996419
RB1	-0.322778	0.222904
RB1CC1	-0.212215	0.194888
RBBP7	0.0595043	0.723028
RBL1	1.16317	1.26539e-10
RBL2	-0.633909	0.000704725
RBMX	-0.0660604	0.577971
RBPJ	-0.503529	0.000394799
REL	-0.0444991	0.919217
RELA	-0.215633	0.0398175
RELB	-0.00796616	0.981377
REST	-0.0768032	0.624362
RFX1	0.0585638	0.629993
RFX2	-1.4183	6.63149e-12
RFX3	0.0638759	0.826709
RFX5	0.143501	0.489189
RFXANK	0.673407	0.000133756
RFXAP	-0.144132	0.532213
RNF14	-0.445028	0.000126338
RORA	-1.43898	1.43684e-06
RORC	0.179839	0.800943
RREB1	-0.0508986	0.800488
RUNX1T1	-2.69391	4.84626e-11
RUNX2	0.977454	0.00498661
RUNX3	-0.487627	0.315515
RUVBL1	1.00872	1.71495e-10
RXRA	-0.194361	0.44059
SALL3	-2.63222	0.018898
SALL4	3.13694	8.05502e-16
SATB1	-1.16093	5.35718e-05
SATB2	0.517026	0.138339
SCAND1	0.779968	0.000975649
SCD5	-0.491451	0.272333
SEC14L2	1.41647	1.5518e-05
SERTAD1	-1.43955	2.66159e-12
SETBP1	-2.1357	1.67923e-09
SF1	-0.438705	6.10236e-08
SFPQ	0.0461092	0.694463
SHOX	0.963869	0.309199
SHOX2	1.78774	0.000707496
SIM2	2.05953	6.53823e-10
SIN3A	-0.432866	2.00791e-05
SIRT1	-1.08974	2.83828e-12
SIRT2	-0.108846	0.565612
SIRT3	-0.222179	0.130902
SIX1	1.89204	9.79725e-09
SKI	-0.650483	3.04993e-07
SKIL	0.208531	0.446559
SLA2	-0.281707	0.594504
SLC2A4RG	0.339472	0.0922522
SMAD1	-0.219985	0.411395
SMAD2	-0.256236	0.0515754
SMAD3	0.0218857	0.952292
SMAD4	-0.623769	1.41153e-06
SMAD7	-1.13951	9.05508e-07
SMARCA1	-0.812755	0.00129628
SMARCA4	0.632716	1.88893e-06
SMARCB1	0.508309	0.000179533
SMG6	-0.806849	1.83408e-05
SMURF2	0.0660934	0.730898
SNAI1	-0.759979	0.0601707
SNAI2	0.391441	0.399793
SND1	0.056696	0.737719
SNIP1	-0.238897	0.0248575
SNW1	0.0134353	0.925307
SOX11	3.40174	3.92e-12
SOX17	-2.89943	3.33851e-19
SOX2	1.29272	0.0753112
SOX4	1.67138	1.84631e-10
SOX5	-2.4221	1.64373e-12
SOX6	-1.06308	0.027853
SOX9	1.44266	0.00173489
SP1	0.00543968	0.975499
SP100	0.0904886	0.723026
SP2	-0.226173	0.0825036
SP3	-0.138872	0.396427
SP4	-0.532605	0.00426648
SP7	1.29335	0.143651
SPDEF	0.39502	0.592477
SPEN	-0.166891	0.306108
SPI1	0.244785	0.624534
SPIB	-0.322567	0.680509
SPIC	-1.07031	0.283567
SRCAP	0.0676632	0.641442
SREBF1	1.10921	2.7669e-05
SREBF2	-0.251449	0.192919
SRF	-1.72726	3.15323e-35
SRSF1	0.385609	1.00808e-05
SRY	1.73231	0.119526
SSB	0.240866	0.0590742
SSX2	2.38222	0.245352
STAT1	0.847153	0.0112499
STAT2	0.7199	2.35121e-05
STAT3	-0.591076	0.000284264
STAT4	-0.584158	0.137734
STAT5A	-0.618042	0.00642401
STAT5B	-1.15406	1.18375e-22
STAT6	-0.480909	0.00632898
SUGP1	0.223046	0.0590384
SUPT3H	0.0401581	0.85833
SUZ12	0.42507	0.0123555
TAF1	-0.376057	0.0239033
TAF4	0.654293	4.386e-06
TAF5	0.542585	0.000580744
TAL1	-1.0899	0.001326
TBC1D22A	-0.0648623	0.688189
TBL1X	-1.37947	1.57652e-09
TBP	0.136827	0.28589
TBPL1	0.125046	0.449711
TBR1	2.92301	0.000194016
TBX2	1.09572	0.0229134
TBX20	-4.52416	6.76105e-13
TBX21	-0.0567262	0.928227
TBX3	0.584787	0.236418
TBX5	-3.00836	4.59597e-12
TCF12	-0.505913	0.0013802
TCF19	1.45464	3.55776e-08
TCF3	0.99459	7.21885e-13
TCF4	-1.28141	1.08001e-05
TCF7	-0.194664	0.609041
TCF7L2	-0.0683588	0.788059
TCFL5	-0.145254	0.46303
TEAD1	-2.04628	5.69648e-23
TEAD4	1.09559	0.00129644
TEF	-1.20257	8.5095e-11
TFAP2A	1.32568	0.000273337
TFAP2B	1.81586	0.0504525
TFAP2C	0.811624	0.0100917
TFAP4	1.14302	7.83926e-13
TFCP2	0.0644096	0.682344
TFCP2L1	-0.217875	0.68572
TFDP1	0.865699	1.5649e-06
TFDP3	0.528578	NA
TFEB	-0.870926	0.00271355
TFPT	0.720419	0.000518334
TGIF1	0.134168	0.50347
THRA	-1.70674	5.04017e-15
THRB	-0.555382	0.121914
TIAL1	0.23188	0.0307098
TLE3	0.199142	0.370968
TLX1	6.31628	6.93961e-12
TNFAIP3	-1.49487	2.50248e-05
TOB1	-0.672283	0.0316522
TOP2B	0.144792	0.615106
TP53	0.323789	0.216889
TP53BP1	-0.268416	0.155301
TP63	0.928163	0.0548142
TP73	1.8714	8.89146e-06
TRAF6	-0.462509	0.00231966
TRERF1	-0.213622	0.458415
TRIB3	1.6843	2.77165e-08
TRIM16	-0.228057	0.450909
TRIM22	-0.213675	0.631184
TRIM25	0.511438	0.0120067
TRIM28	0.559737	0.000149687
TRIP6	-0.0375483	0.885951
TRPS1	-1.56239	0.000286877
TRRAP	0.175188	0.271856
TSC22D1	-1.67603	6.991e-15
TSC22D3	-1.40043	2.59114e-07
TSG101	-0.0829483	0.560018
TTF2	0.933808	1.55685e-08
TWIST1	-0.847587	0.0860597
TWIST2	-1.92475	0.000222247
UBP1	-0.23522	0.0700044
UBTF	-0.0631347	0.548311
UHRF1	2.42162	4.20211e-25
UPF1	0.265256	0.00504057
UPF2	0.0852711	0.707907
URI1	0.160207	0.46979
USF1	0.787747	5.14445e-05
USF2	0.307488	0.0224335
UTF1	-0.0498139	0.959431
VDR	0.352704	0.272201
VEZF1	-0.752346	4.29389e-09
VHL	0.872159	8.59807e-07
WDR5	0.618924	8.49254e-05
WT1	1.58142	0.0497557
WWP1	-0.506424	0.00503385
WWTR1	-2.16182	1.82924e-20
XPC	-0.246975	0.171971
XRCC5	-0.0659117	0.662338
XRCC6	-0.0545825	0.717235
YBX1	0.0464222	0.841485
YEATS4	1.13433	3.13599e-05
YY1	0.0229187	0.85538
ZBTB14	-0.111624	0.394736
ZBTB16	-3.75119	2.34192e-12
ZBTB17	0.387071	0.00160037
ZBTB2	-0.21329	0.0875367
ZBTB5	-0.159709	0.370729
ZBTB7A	-0.381563	0.01362
ZEB1	-3.02779	4.49961e-22
ZEB2	-2.07896	4.52289e-11
ZFHX3	-0.312632	0.25424
ZFP36	-2.92075	1.14046e-22
ZFP36L1	-1.14071	3.07648e-09
ZHX2	-0.983511	6.59735e-08
ZIC1	4.47527	4.61732e-05
ZIC2	3.74998	3.13953e-10
ZIC3	0.939843	0.670748
ZMYND11	-0.997081	6.28288e-11
ZNF143	-0.248985	0.0140853
ZNF148	-0.160614	0.28285
ZNF160	0.202864	0.355075
ZNF175	0.734817	0.0306734
ZNF202	0.207861	0.185901
ZNF217	0.186653	0.439262
ZNF224	0.745682	0.000358393
ZNF239	0.486637	0.129336
ZNF24	-0.257931	0.0580982
ZNF267	0.146712	0.408735
ZNF300	1.06429	0.0142724
ZNF335	0.406867	0.00139742
ZNF350	0.652993	0.0179385
ZNF382	-0.7198	0.0607617
ZNF383	-0.0333733	0.872593
ZNF410	-0.446308	0.00229706
ZNF423	-1.05155	0.00527009
ZNF444	0.434057	0.0166453
ZNF76	0.271258	0.0931383
ZNRD1	0.494799	0.00642516
TFAP2D	0.269891	NA
TFAP2E	0.747518	0.0456417
KDM5B	0.41878	0.0168824
ARID5B	-2.05914	5.22452e-21
ARID3B	0.438004	0.0591999
ARID5A	-2.11693	3.03887e-19
ARID3C	1.95998	7.80508e-05
ARID2	0.000366354	0.998581
ZNF277	-0.215484	0.166653
ZNF512	-0.265298	0.169
ZBED4	0.65772	6.46008e-06
ZBED3	-0.686024	0.0111862
SGSM2	-0.182109	0.474271
ZBED2	1.90522	0.00271783
C11orf95	-0.876177	6.01939e-06
ZBED1	0.197393	0.31998
ZBED9	1.61959	9.89889e-05
ZBED5	-0.0871407	0.645625
FAM200B	0.312166	0.0749027
ZBED6	-0.107648	0.853818
TFE3	-0.47268	0.000295011
HES2	1.72207	0.00427572
MNT	-0.852934	9.9122e-10
TFEC	0.844021	0.0735521
MYF5	-0.201829	NA
SIM1	2.72536	0.0189806
HAND1	-4.54646	6.37926e-07
MYCL	1.07339	0.0219482
TCF21	-4.27881	1.71795e-28
SOHLH2	0.139306	0.860434
NEUROD4	2.6704	0.182173
BHLHE23	-0.455811	NA
TCF15	1.52699	0.00287795
NPAS1	0.751475	0.0501374
BHLHE40	-0.779577	0.00822997
FERD3L	-0.346933	NA
MSGN1	0.50962	0.781684
TCF23	-1.83121	0.00527668
NEUROD6	-0.106817	NA
SOHLH1	3.37667	0.000223642
MESP1	2.09013	0.000290265
ATOH8	-1.04842	0.0723607
NEUROD2	1.24002	0.0372813
NHLH1	0.715656	0.0938501
ARNT2	-1.15773	0.00434689
HES3	0.116579	NA
NPAS4	-4.39155	5.96291e-18
MLXIP	-1.4359	9.59348e-17
ASCL3	-0.899425	0.379797
USF3	-0.259899	0.18085
OLIG3	3.01158	0.088797
NEUROG2	2.37303	0.0316926
HES7	1.81982	0.00104533
ATOH7	1.54976	0.00212454
BHLHA15	0.824525	0.109932
BHLHE22	-1.15958	0.00596365
NEUROG1	0.124656	NA
ASCL2	0.986595	0.0162989
OLIG1	0.60945	0.477616
TAL2	1.25953	0.0393412
HELT	1.18779	0.488874
ASCL4	-0.298333	0.782723
MESP2	1.62303	0.00522765
HES4	1.20205	0.000691
HES5	1.21752	0.0219964
BHLHA9	0.246675	0.873055
MXD3	1.294	3.59835e-08
ASCL5	1.89435	1.99458e-05
CCDC169-SOHLH2	-1.85754	0.00356288
SCX	1.5963	3.44416e-06
TCF24	3.40633	1.57426e-15
MGA	-0.132	0.47467
POGK	0.813635	0.000227546
NFE2L3	1.59635	4.1938e-08
CREB3L3	1.52554	0.022073
CREBL2	-0.680393	1.15153e-05
BATF3	-0.621063	0.131431
CREBZF	0.325402	0.0500418
BATF2	1.0588	0.03039
CREB3L2	-0.160552	0.554137
ATF6B	0.423837	0.00114885
ZFHX4	-2.1159	1.37193e-05
ZSCAN29	0.352019	0.0232664
ZKSCAN2	-0.120851	0.592551
ZSCAN20	0.0751032	0.729249
ZNF195	0.739096	0.000101892
ZFX	-0.69832	7.02645e-06
ZNF263	-0.221075	0.0345917
ZNF207	0.30288	0.00340434
ZNF200	0.416685	0.000766789
DPF1	1.9141	2.26236e-06
ZBTB32	-0.0736933	0.86521
ZNF582	-0.579363	0.0861785
ZFP64	0.614764	2.51569e-05
IKZF2	0.401305	0.275855
ZNF800	-0.357389	0.00619674
ZNF280C	0.313091	0.12174
PRDM6	-3.31737	2.64567e-16
ZNF112	0.319506	0.10276
ZBTB11	-0.0442146	0.788772
ZFAT	0.156257	0.417853
ZFY	0.0165872	0.986924
ZXDC	0.154069	0.320186
ZNF532	-0.671375	0.00566765
ZNF37A	-0.17661	0.301017
ZNF510	-0.367198	0.0158615
ZNF506	0.261768	0.298346
ZNF324	-0.175338	0.265407
ZNF671	-1.12008	0.000518334
ZNF416	0.0661884	0.733451
ZNF586	0.0373409	0.861478
ZNF446	0.420666	0.018406
ZNF264	0.128777	0.479891
MYNN	-0.0527079	0.694191
MECOM	0.0291259	0.950931
ZNF213	0.38392	0.00791517
ZNF343	0.165242	0.240329
ZNF302	0.0125555	0.965178
ZBTB25	0.104284	0.541368
ZNF268	-0.100219	0.601795
IKZF5	-0.237611	0.120873
HIVEP1	-0.569102	0.00921092
ZNF184	0.434468	0.0128591
PATZ1	0.447081	0.075817
ZNF516	-1.3123	1.1836e-06
EEA1	-0.464478	0.0250376
ZNF629	0.145795	0.403316
ZNF821	0.361922	0.0583021
ZNF500	0.00618958	0.97096
ZNF174	-0.217927	0.0728469
SALL1	-1.8562	0.000136522
ZNF419	0.847303	1.01917e-06
OVOL3	0.885259	0.0110447
ZNF14	0.0361995	0.882294
ZNF574	0.407738	0.00205099
ZNF85	1.09625	2.62092e-05
ZKSCAN1	0.282295	0.142713
PRDM4	0.127464	0.29525
ZNF451	-0.0283624	0.858861
PRDM13	4.53006	5.83853e-06
ZBTB24	0.120411	0.376047
ZNF346	-0.0526435	0.748124
ZBTB47	-1.51145	1.07533e-17
ZNF142	-0.0425422	0.799266
RLF	-0.0561798	0.816508
ZNF684	0.464157	0.0150781
ZNF541	0.974961	0.0738023
ZNF430	-0.173196	0.457482
ZBTB45	0.263157	0.0862018
ZFP30	0.388882	0.108555
TSHZ3	-2.12828	8.01693e-09
ZNF549	0.132823	0.616844
ZSCAN18	-0.988381	0.00395161
ZNF211	0.152081	0.605277
ZNF639	0.176234	0.194417
ZNF205	0.906094	9.32912e-08
ZNF644	-0.213006	0.154017
IKZF4	-1.46918	8.27493e-17
ZNF831	-1.37177	0.00500567
ZNF576	0.176082	0.259387
ZNF45	0.0888729	0.63309
ZNF391	0.487972	0.0856712
ZNF133	0.781042	2.61047e-07
OVOL2	0.570284	0.105703
ZNF436	0.534012	0.0392164
GLIS2	-0.487018	0.18591
ZNF384	0.111571	0.55661
ZBTB1	-0.0231839	0.902793
ZNF484	0.0760032	0.732404
HIVEP3	0.273537	0.454832
BCL11B	0.346061	0.459904
ZNF835	-1.64598	0.000825382
ZNF780B	-0.157381	0.538281
FEZF1	2.51607	0.00116419
ZSCAN10	1.62829	0.0508132
ZNF557	0.18596	0.303761
ZBTB46	-0.140734	0.603499
ZNF337	0.381728	0.189458
PRDM12	1.75263	0.000155121
ZNF317	0.110161	0.42024
ZNF426	-0.571123	0.0001231
ZNF331	-1.01785	0.000704086
ZNF236	-0.104687	0.622196
CASZ1	-0.963505	0.000119006
ZNF341	0.854362	2.2658e-07
ZNF227	0.207111	0.15035
ZNF428	0.308485	0.156136
ZNF141	0.43875	0.0512239
RBSN	-0.455483	0.0128682
ZNF304	-0.250373	0.182173
ZNF132	-0.270489	0.3413
ZNF20	0.587015	0.00866954
ZNF414	0.41755	0.0176958
DZIP1	-1.17149	0.000469778
EGR4	-0.739354	0.190244
ZFP37	-0.190703	0.682692
ZNF189	-0.459121	0.00100043
ZSCAN9	0.51715	0.00875888
ZNF280D	-0.627159	3.78416e-07
ZNF365	1.64252	0.00139534
PRDM5	-1.39161	0.000194176
AEBP2	-0.327536	0.068276
ZNF740	0.232661	0.12341
ZIC5	4.80874	3.99899e-09
ZNF710	-0.227979	0.159943
ZSCAN32	-0.0622803	0.765497
ZNF287	-0.267895	0.269863
ZIM3	0.366902	NA
PRDM15	0.564205	8.12942e-05
ZFP14	0.331448	0.151825
ZNF787	0.524679	0.000747461
ZNF473	0.675729	4.11423e-06
ZNF614	0.182831	0.537815
PRDM16	-1.17126	0.035942
ZNF697	1.04251	8.10495e-06
ZNF687	0.589852	0.000186967
OSR1	-1.12498	0.0222942
ZNF514	0.654501	0.000429009
ZNF385B	-0.770606	0.319434
ZNF660	-0.88046	0.0165516
RBAK	0.326377	0.0246869
ZNF92	1.24713	2.28241e-10
ZNF157	-0.608145	0.352684
ZNF182	0.480964	0.00472527
ZNF41	0.107588	0.625387
ZNF711	0.169052	0.704097
CPXCR1	1.32794	0.344509
ZNF7	0.565146	1.86557e-06
ZNF462	-0.908648	0.00131867
ZNF214	-0.115675	0.798294
ZNF215	1.00813	0.0081201
ZNF827	-0.485257	0.0208258
ZNF385D	-1.65395	0.00149776
ZNF547	0.446072	0.089575
ZNF773	0.256982	0.261985
ZNF776	0.388746	0.0380854
ZNF256	0.154817	0.531309
ZSCAN1	0.9997	0.171634
ZNF837	0.676814	0.00625227
PRDM8	-1.91326	4.20914e-07
FEZF2	0.84365	0.745831
JAZF1	-2.11762	8.13093e-15
ZNF599	0.460552	0.0139105
ZNF18	0.143133	0.396163
ZNF689	-0.167569	0.298774
ZNF19	0.308539	0.155649
ZNF618	0.792754	0.00425186
ZSCAN12	-0.242183	0.344192
ZNF276	0.241291	0.212931
CCDC17	0.859925	0.00224269
ZNF230	0.273732	0.13406
ZNF222	0.153926	0.593262
ZNF221	-0.0178525	0.957402
ZNF233	-0.00983332	0.980446
ZNF235	0.195451	0.342933
ZBTB8A	-0.488384	0.000220889
ZNF362	0.102061	0.585906
ZNF66	1.28378	0.00448992
ZNF208	0.144633	0.859516
ZNF714	0.849346	0.00202309
ZBTB7B	-0.0642807	0.794394
ZNF394	-0.221289	0.0888855
ZNF333	-0.183138	0.398002
IKZF3	0.347476	0.359607
ZNF577	0.358843	0.294015
ZNF385A	0.355485	0.323506
ZNF653	0.0895108	0.636122
BCL6B	-0.927366	0.00152711
ZNF75A	0.082795	0.751121
ZNF281	0.161841	0.462675
ZNF496	0.0265272	0.890126
ANKZF1	0.552802	0.000297004
ZNF513	0.376193	0.0421087
ZNF691	0.543642	0.000624697
ZNF589	-0.393794	0.038839
PRDM9	4.31942	1.25692e-05
ZNF12	0.18399	0.22926
SP8	3.70989	0.00788726
ZNF704	-0.424959	0.214961
OSR2	-0.650154	0.148322
ZMAT4	1.81987	0.0345282
ZNF367	1.15544	8.28758e-06
ZNF22	0.401985	0.0125767
ZNF503	0.23462	0.436394
ZNF219	-0.348585	0.120711
SALL2	-0.944709	0.0112196
ZNF319	0.309506	0.0740697
ZMAT1	-1.2666	0.00207262
ATMIN	-0.0729503	0.624142
ZNF3	0.540444	0.000224634
ZSCAN21	0.0625818	0.713239
ZNF606	0.909135	5.38638e-05
ZNF592	-0.0796972	0.578916
ZBTB39	0.360464	0.0663595
ZNF91	0.520434	0.0754971
ZNF23	0.464091	0.0800792
ZNF226	0.362084	0.0267386
ZNF180	0.472058	0.00182423
ZNF668	0.519705	2.86349e-05
ZNF646	0.34493	0.00959979
ZNF641	-0.640637	3.36069e-05
ZNF610	0.892452	0.012584
ZNF528	0.368561	0.244638
ZNF701	0.795979	0.000206748
ZNF526	0.548552	5.3741e-06
ZNF146	0.388233	0.0103048
ZNF283	0.334482	0.0493033
ZNF83	0.694502	0.00718186
ZNF558	0.562691	0.0140817
ZNF232	0.436066	0.0360713
ZNF598	0.292881	0.0352887
ZNF597	-0.412637	0.159961
INSM2	1.27908	0.110367
ZNF30	0.45889	0.0383076
ZNF507	0.125086	0.534566
ZBTB49	-0.293605	0.0319648
ZNF608	0.420319	0.338351
ZNF354A	0.375036	0.0312621
ZBTB43	-0.42991	0.0104516
ZNF280A	3.10012	0.00591884
BNC1	2.24399	0.0252032
HIC2	1.80801	4.44356e-06
ZNF32	0.0342919	0.880184
ZFPM2	-2.80867	8.05461e-14
ZNF764	0.457045	0.00124954
ZNF747	-0.0374332	0.853879
ZNF768	0.263612	0.108253
ZNF35	-0.0214097	0.906847
ZNF778	-0.289484	0.135647
ZNF212	0.30211	0.0109912
ZNF282	0.434993	0.000131933
PRDM10	0.123179	0.411395
ZNF804A	-0.795039	0.147966
ZNF16	0.175609	0.246337
ZNF296	1.00045	0.00155308
ZNF415	-0.187079	0.591436
ZNF672	0.0825135	0.592551
ZNF692	1.24604	8.75099e-08
ZNF439	0.649149	0.0743992
ZNF440	0.0245518	0.953014
ZNF581	0.699288	0.000108502
ZNF524	0.710926	0.000714296
ZBTB26	-0.350724	0.0291281
ZNF562	0.135713	0.487213
ZNF318	0.06837	0.733093
ZNF561	-0.219972	0.285011
ZNF584	-0.0264809	0.896011
ZNF274	-0.107068	0.622497
ZIK1	0.195021	0.679038
ZNF540	-1.3664	1.10567e-06
ZNF570	0.0381762	0.907875
KLF17	-3.72087	1.23493e-07
ZNF57	0.0484816	0.81428
ZNF556	2.87789	1.98733e-06
ZNF554	0.188457	0.382048
ZNF131	0.247684	0.150341
ZNF596	-0.276699	0.271971
OVOL1	-1.28435	0.00194575
ZNF621	0.164538	0.384197
ZNF680	0.451388	0.0415926
BNC2	-2.54324	1.49444e-08
ZNF483	-1.35936	9.34778e-05
ZNF449	0.00521564	0.980925
ZBTB21	-1.20408	1.70489e-13
INSM1	0.751309	0.420715
ZNF417	0.212967	0.282134
ZNF791	-0.293144	0.012877
ZNF80	-0.0826128	0.908241
ZBTB4	-1.30508	5.63323e-21
GLIS1	-1.24856	0.0087552
ZNF497	1.20691	2.0911e-08
ZNF266	0.551627	0.0105354
ZIC4	2.49109	0.0306571
ZNF654	-0.355657	0.0476495
ZNF408	0.15271	0.374194
ZNF519	-0.445058	0.0954511
ZNF25	-1.41513	8.53169e-18
ZNF77	0.134377	0.523638
ZNF169	0.442635	0.0184429
ZNF613	0.525084	0.0354901
ZNF683	0.960456	0.125556
ZNF404	-0.26257	0.376131
ZNF135	-1.01282	0.0279145
ZSCAN2	0.930431	1.6131e-06
KCMF1	0.0504604	0.708467
ZNF575	-0.344463	0.0530759
ZNF843	-0.887803	0.00522765
ZBTB34	0.310716	0.08024
ZBTB38	-0.983447	1.27931e-07
ZBTB33	0.659423	2.06129e-06
ZNF491	-0.291972	0.354164
ZNF620	0.455052	0.0977355
ZNF518A	0.376701	0.0999873
ZNF619	0.163327	0.399461
ZBTB41	0.237727	0.205894
ZNF354C	-0.832924	0.0173098
ZNF114	4.00229	1.3725e-13
ZNF518B	-0.19037	0.580365
ZNF366	-1.06261	0.00172631
ZNF454	-1.43453	0.00138222
ZNF543	-0.0944714	0.64536
ZNF354B	0.285897	0.144105
ZNF223	0.863884	0.000961506
ZNF713	0.548812	0.0224076
ZNF852	-0.199234	0.381879
ZNF552	0.164082	0.666596
ZFP42	3.92397	0.000364063
ZNF664	0.361778	0.0327043
ZBTB18	-0.679316	0.0132913
ZFPM1	0.589584	0.00453612
ZBTB42	-0.0263761	0.929668
ZNF154	-1.83284	1.23923e-09
ZNF784	0.237791	0.285721
ZNF648	0.768821	0.397704
FIZ1	0.467215	0.00163376
ZNF771	-0.50424	0.0168554
TSHZ1	-1.13787	1.43328e-08
ZNF48	0.271298	0.218987
ZNF816	0.338835	0.223519
ZNF609	-0.198216	0.180034
ZNF571	0.237374	0.324258
ZSCAN4	0.923341	0.17755
ZNF594	0.112853	0.67565
ZFP3	-0.474033	0.238502
ZNF443	0.642354	0.0143723
ZNF792	0.578401	0.0219484
ZNF572	0.892263	0.0016922
ZFP82	0.220067	0.500021
ZNF746	0.357768	0.00834214
ZNF322	0.303093	0.273959
ZNF467	0.202093	0.596259
ZNF678	0.502066	0.00238862
ZFP41	0.69405	0.00200655
ZBTB20	-0.887231	0.0110417
ZNF329	-0.0463702	0.86079
ZNF101	0.179405	0.262489
ZNF716	4.46251	0.000525397
ZNF708	0.553115	0.0245968
ZSCAN22	0.379038	0.00597684
ZNF804B	1.9993	0.134511
TSHZ2	-1.3646	0.000169745
ZNF721	0.297759	0.106594
ZNF662	0.256053	0.684309
ZNF320	0.644384	0.0240201
ZNF623	0.543478	0.000276276
ZNF438	-0.97813	5.76734e-08
ZNF530	1.04492	4.7157e-09
ZNF703	0.0167876	0.973506
ZNF730	2.55268	9.18336e-06
ZFP1	0.043052	0.821045
ZNF93	1.30973	5.46994e-06
ZBTB40	-0.257935	0.128346
ZBTB7C	-0.500019	0.314686
ZFP90	0.122237	0.50347
ZNF479	1.14025	0.611646
ZNF445	-0.205926	0.203362
PRMT3	0.434076	0.00659821
ZNF74	0.962093	8.11651e-07
ZBTB37	0.207209	0.403861
SNAI3	-1.13633	0.00490347
ZBTB3	0.457417	0.00849024
ZNF696	0.905319	1.08524e-08
ZNF829	0.227025	0.483065
ZNF566	0.16099	0.424277
ZNF529	0.143321	0.511438
ZNF284	0.853986	1.6477e-06
ZBTB6	0.0361518	0.859467
ZNF749	0.80059	1.19964e-05
ZNF17	-0.226525	0.157427
ZNF555	0.145234	0.48609
ZNF75D	-0.0849896	0.650174
ZNF501	-0.707392	0.0070656
ZNF396	0.484275	0.0375785
ZFP91	-0.335404	0.0109742
ZNF732	1.84808	0.000492724
ZNF397	-0.219133	0.274549
ZSCAN30	-0.243196	0.216317
ZNF395	-0.272222	0.214919
ZNF546	-0.34824	0.174584
ZNF286A	0.552855	0.00372922
ZKSCAN4	0.78009	5.31801e-09
ZNF70	0.0753375	0.754085
ZFP69B	1.24803	8.37258e-08
ZFP69	0.663767	0.000156711
ZSCAN23	-0.00612	0.992043
ZNF490	0.114404	0.699037
ZNF626	0.578599	0.320672
ZNF793	0.414467	0.237575
ZNF669	0.361004	0.0373372
ZNF559	-0.316829	0.0982212
ZNF177	0.638784	0.366082
ZNF548	-0.428427	0.00864433
ZNF563	0.10923	0.645817
ZNF292	-0.170082	0.483206
ZNF567	0.378447	0.0502919
SP6	1.36393	0.00132498
ZNF573	0.0788322	0.788422
ZNF527	-0.223593	0.207968
ZNF33A	0.0837435	0.690683
ZNF600	1.15435	7.20485e-07
ZKSCAN3	0.320037	0.116394
ZFP92	0.233138	0.652275
ZNF724	1.93704	4.99649e-10
ZNF676	0.302234	0.77257
ZNF699	-0.404646	0.177134
ZNF250	0.21402	0.178529
ZNF79	-0.399579	0.0110257
ZNF681	1.22736	0.000161322
ZNF766	0.382996	0.00751011
ZNF107	1.25745	2.70464e-07
ZNF471	-1.18191	0.00538923
ZNF836	0.100724	0.610566
ZNF493	0.437184	0.177575
ZBTB44	-0.140045	0.472976
ZKSCAN7	0.0500203	0.907858
ZNF729	3.43354	0.0163083
ZNF565	0.160108	0.392492
ZNF34	-0.571841	0.000682423
ZNF781	-0.937179	0.0242586
ZNF140	0.0309107	0.886167
ZNF774	0.278923	0.306177
ZNF765	0.739293	1.38715e-05
ZNF124	0.97192	0.00011711
ZNF569	-0.326076	0.257788
ZNF777	0.220766	0.0413733
ZNF775	-0.0844013	0.727533
ZNF605	0.480262	0.0112591
ZNF799	0.581618	0.0169903
ZNF782	-0.182842	0.411521
ZNF136	-0.529008	0.000467704
ZKSCAN5	0.0454633	0.737402
ZNF502	-0.317056	0.375569
ZFP62	0.530725	0.00462948
ZNF33B	0.09749	0.680988
ZNF512B	0.274058	0.180804
ZNF431	0.720035	0.00153244
ZNF418	0.00781499	0.989067
ZNF700	0.661783	0.00102658
ZSCAN16	1.2193	9.20964e-07
ZFP28	-0.700983	0.0719748
ZNF705A	0.486551	0.5649
ZNF585A	-0.000486114	0.998249
ZNF138	0.852563	3.62599e-06
ZNF429	-0.272761	0.357577
ZNF470	-0.332526	0.328064
ZNF100	0.577912	0.0122563
ZNF398	0.268476	0.0859542
ZSCAN25	0.0306741	0.849649
ZNF441	-0.286026	0.216796
ZNF420	0.146728	0.524275
ZNF763	0.311155	0.349438
ZSCAN26	-0.371808	0.0217543
ZNF679	0.70822	0.725734
ZNF682	1.32059	0.000210439
ZNF772	0.806536	0.000898097
ZNF257	1.08664	0.0199512
ZNF785	0.370833	0.0634798
ZSCAN5B	1.06258	0.168912
ZNF165	0.42529	0.161112
ZNF655	-0.174936	0.450813
ZNF98	0.902069	0.330815
ZNF786	0.514108	0.000514273
ZNF517	0.319979	0.107183
ZNF675	1.17158	5.99028e-06
ZNF860	-0.362404	0.314568
ZNF695	2.56589	5.14261e-18
ZNF628	0.3216	0.0268352
ZNF665	0.0547153	0.869851
ZNF624	0.429236	0.0139262
ZNF841	1.00791	0.000289211
ZNF615	0.126138	0.718816
ZNF433	0.5718	0.0279125
ZNF460	-0.489699	0.0786511
ZNF81	0.235894	0.285477
ZNF780A	0.46224	0.017968
ZNF461	-0.0395934	0.871381
ZNF181	-0.480525	0.00631669
ZNF44	0.521437	0.143829
ZNF790	0.142869	0.514673
ZNF677	-0.722611	0.100486
ZNF823	0.610947	0.0399395
ZNF311	0.50403	0.227008
ZNF347	0.199176	0.459074
ZNF71	0.156055	0.609963
ZNF121	0.729617	0.000475704
ZNF560	3.09519	0.00568292
ZNF273	0.816407	0.000206026
ZNF84	0.268908	0.210076
ZNF667	-0.163092	0.803496
ZNF649	-0.598142	0.0276652
ZNF248	-0.337978	0.0855798
ZNF544	0.620836	3.38491e-05
ZNF770	-0.57459	0.0767054
ZNF251	0.401726	0.0590613
ZNF607	0.691373	0.00442496
ZNF334	0.402503	0.513717
ZXDA	-0.697947	0.000214706
ZNF485	0.911557	3.44849e-07
PEG3	-1.95418	0.00133022
ZKSCAN8	-0.178052	0.363446
ZNF442	-0.973365	7.9414e-05
ZNF813	1.07518	6.47467e-05
ZNF26	0.657736	0.000308921
ZNF69	0.834536	0.0120758
ZNF583	-0.0619204	0.843082
ZNF568	-0.103766	0.731568
ZXDB	-0.93466	2.2418e-09
ZNF480	0.738377	5.23015e-05
ZNF587	0.654915	0.00039442
ZNF808	-0.121629	0.563617
ZNF43	0.953065	0.00235952
ZNF28	0.77298	3.63874e-05
ZNF511	0.262287	0.124993
ZNF627	0.294229	0.112959
ZNF789	0.756512	2.72193e-05
ZNF536	-2.36408	0.000615812
ZNF534	-0.194572	0.78949
ZNF652	-0.206322	0.207401
ZNF830	-0.133773	0.337518
ZNF521	-1.40071	0.000253913
ZNF358	0.00161714	0.996095
CHAMP1	-0.185482	0.394443
ZFP2	-1.52639	1.93478e-06
ZNF525	1.36923	1.48941e-14
SP5	-0.352833	0.652008
ZBTB12	0.558438	0.0159698
ZNF814	0.504232	0.0486257
ZNF551	0.109898	0.653754
ZNF805	-0.180767	0.46473
ZSCAN5C	0.822956	0.191076
ZNF616	0.671172	5.66395e-05
ZFP57	1.67438	0.0488107
ZBTB48	0.0617042	0.787449
ZNF155	0.156432	0.565171
ZNF783	0.35628	0.045852
ZNF425	-0.548305	0.0312742
ZBTB10	-0.330349	0.285461
DPF3	-1.40753	0.000277249
ZNF316	0.313275	0.0856381
ZNF580	0.236869	0.303949
ZNF611	0.266777	0.25716
ZNF254	0.713205	0.0115364
ZBTB9	0.798665	0.0710232
ZNF134	-0.197385	0.286249
ZNF888	0.679671	0.111059
ZNF845	0.608252	0.000111304
ZNF726	1.88458	2.00691e-08
ZNF99	0.609717	0.483096
ZNF90	1.02451	0.0187978
REPIN1	0.311676	0.133454
ZNF891	-0.0144159	0.960334
ZNF705E	-0.0140426	0.980444
ZNF727	-0.454359	0.575986
ZNF705D	-0.201829	NA
ZNF705B	-0.212973	NA
ZNF705G	0.235029	NA
SCRT2	0.260005	NA
ZNF407	-0.639885	1.31675e-05
SP9	2.02554	0.0814535
ZNF579	0.796898	0.00100359
ZNF880	-0.126296	0.713796
ZNF630	0.0917655	0.783856
ZNF844	-0.54737	0.0362765
ZNF735	0.477727	NA
ZNF469	0.568434	0.254186
ZNF717	0.512461	0.0340388
ZNF492	2.29737	0.000439269
ZNF688	0.207362	0.374024
YY2	0.54325	0.0197384
ZNF879	-0.0497699	0.914309
ZNF736	0.72222	0.00658315
ZSCAN31	-0.414323	0.219322
ZBTB22	-0.184647	0.188149
ZNF853	-1.06988	0.00123769
ZNF737	1.61963	0.000939957
ZNF709	0.650797	0.0317908
ZNF585B	-0.0359362	0.874228
ZNF286B	0.342834	0.185955
ZNF324B	0.548311	0.000687522
ZNF564	0.143882	0.533482
ZNF718	0.208258	0.523638
GLI4	0.861336	0.000199496
ZNF674	0.0447275	0.797945
ZNF345	0.315793	0.213629
ZNF550	0.524425	0.00543787
ZNF260	0.631111	0.000265638
ZNF432	1.54341	1.73516e-05
ZNF10	-0.369517	0.194634
ZNF486	1.01601	0.0502287
ZNF225	0.341799	0.0608171
ZNF253	0.812608	0.00161169
ZNF878	1.05628	0.000637229
ZNF625	0.318262	0.403237
ZNF578	0.0600482	0.925032
ZNF865	0.544278	0.000539646
SCRT1	0.700395	0.189816
ZNF234	0.378457	0.0209535
ZNF488	2.67131	2.91591e-08
ZNF850	0.887712	0.00261825
ZNF285	0.265892	0.507969
ZNF728	-3.12332	0.000320493
ZNF587B	0.383066	0.0297209
ZIM2	-0.114748	0.923726
ZNF595	0.142827	0.637902
ZBTB8B	1.14496	0.0344301
ZNF658	-0.425118	0.0713007
ZNF280B	-0.187321	0.782123
ZNF2	0.445085	0.000589626
ZNF670	0.312168	0.124345
ZNF8	0.466888	0.00588442
ZNF229	0.610517	0.208865
KAT7	-0.413629	0.00309423
ST18	0.655528	0.217637
L3MBTL4	-0.472756	0.410401
MYT1L	-1.03853	0.411715
MYT1	4.52016	8.71784e-10
L3MBTL3	0.13064	0.583465
MBNL2	-0.748368	3.00212e-05
ZC3H8	0.560455	0.000320281
ZGPAT	0.387577	0.00501531
CENPB	-0.0383961	0.853499
TIGD7	-0.562632	0.0209081
TIGD6	0.122808	0.382068
TIGD4	0.321969	0.347197
TIGD3	1.26564	0.000395431
CENPBD1	0.104324	0.69317
TIGD5	0.661983	0.000102348
TIGD2	0.966421	2.66639e-06
JRKL	0.319255	0.0490504
TIGD1	0.77748	6.96731e-05
JRK	0.770946	0.000506308
CAMTA2	-0.524007	0.000143464
CAMTA1	-0.1282	0.429805
YBX2	-0.257773	0.72776
YBX3	-0.375193	0.0808689
LIN28B	3.78302	7.24169e-05
RBPJL	1.28928	0.0253255
CUX2	-0.444109	0.546204
ONECUT3	1.79463	0.0199512
KDM2B	0.216426	0.0927749
FBXL19	0.758257	8.32265e-07
KMT2A	-0.756876	2.0606e-07
TET1	0.416451	0.257317
CXXC1	0.493977	0.0168824
CXXC4	-0.0636211	0.918568
CXXC5	0.66656	0.0227756
TET3	0.730885	0.000908691
KMT2B	0.360049	0.010001
DMRT3	2.72185	0.000274589
DMRT1	3.61205	0.000292543
DMRTC2	1.42505	0.16796
DMRTA2	3.70259	8.24384e-09
DMRTB1	1.35396	0.400844
DMRT2	3.20624	5.71254e-06
DMRTA1	0.331717	0.653391
TFDP2	-0.452151	0.00755541
EBF4	-0.793862	0.0284899
EBF2	-2.65272	5.5892e-11
ETV2	0.498512	0.086667
ELF5	0.100879	0.892786
FEV	-1.77839	0.0598686
ETV3L	-0.641915	0.427177
FLYWCH1	-0.352699	0.0570399
FOXN3	-1.7196	2.26764e-22
FOXJ2	-0.704894	2.57033e-05
FOXP4	0.49887	0.00291143
FOXK1	-0.25765	0.280061
FOXD4	0.954154	0.0187653
FOXN2	-0.145059	0.557525
FOXB1	2.11475	0.00909105
FOXR1	1.95124	0.0289934
FOXS1	1.14772	0.00072063
FOXD4L1	0.0723306	0.890857
FOXD4L4	0.391741	0.624529
FOXD2	1.45172	7.45063e-05
FOXI2	-1.62266	0.0595155
FOXE3	2.44618	0.000211433
FOXD4L3	1.01078	0.196746
FOXR2	0.183701	NA
FOXJ3	0.00760648	0.972717
FOXO6	1.19497	0.00769467
FOXB2	0.00537561	NA
FOXD4L5	0.380666	0.664236
FOXI3	3.6353	0.0037716
FOXD1	2.7532	5.26789e-06
FOXD4L6	0.282605	0.758723
GATAD2B	-0.0174711	0.919715
GATAD2A	0.471722	1.22925e-05
ZGLP1	1.25744	2.31109e-05
GRHL2	0.975313	0.00144387
GRHL3	0.134515	0.835191
GTF2IRD1	0.489083	0.00232214
GTF2IRD2B	-0.974622	1.41763e-05
GTF2IRD2	-0.674978	0.0110511
MEOX1	-2.34413	1.38914e-07
DLX6	2.74872	5.91184e-08
ALX4	-0.27222	0.760416
GSC2	-0.123485	NA
LHX5	4.53402	3.61403e-14
SIX4	1.61143	4.72015e-11
VSX1	-2.10248	0.00158083
ADNP	0.314656	0.0137284
ADNP2	-0.240871	0.112959
RHOXF1	0.0804033	0.902488
MEIS3	-0.312845	0.493825
PBX4	0.555	0.106872
HOXA2	0.48149	0.20597
HOXA3	-0.0443576	0.900645
HOXA6	0.283338	0.550044
HOXA13	-1.17216	0.00567366
NOBOX	2.74021	0.0831172
MEOX2	-2.07103	0.000773024
LHX6	-0.858385	0.00612742
HOXB6	2.65772	7.98079e-10
NKX3-2	3.12792	1.63648e-09
DBX1	0.914661	0.602768
IRX4	3.07431	0.000801621
TLX2	2.63887	2.22783e-07
DLX2	2.27674	0.000413318
VAX2	2.1579	8.42606e-06
PRRX1	-0.271037	0.650489
TGIF2	0.476757	0.0317797
VSX2	0.117182	0.916032
HOXB8	2.29553	3.31427e-05
HOXB5	2.65593	1.92517e-09
HOXB3	1.073	0.00930606
HOXC12	2.75798	0.0139903
ESX1	4.2031	0.000197406
BARHL1	0.886972	0.27856
NKX2-4	0.438972	NA
HOXD10	0.740225	0.136511
HOXD11	1.04674	0.0928614
MNX1	3.31741	4.08757e-13
CDX4	-0.41651	NA
BARX1	5.34781	6.03844e-15
RHOXF2	1.07555	0.609029
RAX	2.76676	0.00965145
EMX1	3.36081	1.51825e-07
NKX2-8	2.76986	0.000201046
ZFHX2	0.473788	0.205259
SIX3	1.93113	0.00977216
LBX1	5.91358	4.23313e-07
BARHL2	1.09008	0.531309
LHX9	3.08329	8.93515e-06
DLX1	2.26906	0.000244197
HMBOX1	-0.422504	0.0163815
VAX1	4.24254	8.95021e-05
NKX6-2	-0.614439	0.397232
MKX	-3.23499	4.19151e-09
VENTX	-0.43566	0.385725
TGIF2LX	1.90593	0.269078
ALX3	0.805668	0.515597
IRX6	0.000308549	0.999692
ISL2	2.44138	1.56073e-14
LHX8	-0.634186	0.547055
LMX1A	-3.60063	0.000194002
NKX6-1	2.35379	0.00258214
HESX1	0.89699	0.000271073
TLX3	1.75195	0.0856712
EN2	4.19588	1.68366e-10
UNCX	0.260217	NA
GBX1	5.37471	4.46744e-08
NKX6-3	2.49539	0.0260474
ZHX1	-0.522827	0.00748143
HDX	-0.771808	0.0123929
PKNOX2	-1.59769	0.00136634
DRGX	1.43789	0.213333
PBX3	-1.04924	1.2875e-07
PRRX2	-0.618341	0.161592
GSX1	0.392244	NA
HOXD4	0.746473	0.138339
HOXD12	0.453763	0.564319
EMX2	0.527421	0.512141
IRX1	-0.656676	0.588117
IRX2	1.35522	0.136276
SIX2	0.909048	0.120358
HOXB9	3.23154	2.25888e-09
OTP	2.48188	0.000923296
HOXC5	3.2241	1.50667e-05
HOXB2	0.657001	0.154595
RAX2	0.220229	NA
EVX2	-1.99903	0.0034462
ZHX3	-1.48893	8.27891e-19
PROP1	0.819085	NA
ISX	2.54362	0.0244854
HOXD8	-0.180894	0.604016
TGIF2LY	0.156127	NA
IRX5	0.0165749	0.980623
SIX5	-0.257928	0.241865
IRX3	0.64165	0.291056
TPRX1	0.0754901	NA
LBX2	2.31877	1.27459e-17
NKX2-6	0.16328	NA
ALX1	1.03645	0.275576
GSX2	0.604331	0.682511
POU6F1	-1.43135	1.6351e-09
SIX6	0.335158	NA
MIXL1	0.889893	0.090199
DBX2	-2.03955	0.0119937
ARGFX	0.190335	NA
HMX3	1.63202	0.234998
HMX2	4.77162	2.38516e-07
BSX	0.779542	NA
DMBX1	2.87811	2.43847e-06
HOXC4	2.23497	3.44335e-06
RHOXF2B	2.66723	0.392315
DPRX	2.73247	0.0163473
NANOGNB	0.179863	NA
POU5F1B	0.415342	0.310415
LEUTX	0.284998	NA
NOTO	-1.02261	0.303323
HOMEZ	-0.0218011	0.932751
HMX1	3.70522	0.0124002
ANHX	-0.489804	NA
NKX1-2	2.50781	0.0066911
NKX1-1	-0.135116	NA
NANOGP8	-0.449717	0.609029
DUXA	-0.557402	NA
LHX1	6.30468	1.46394e-11
SEBOX	-0.0835761	NA
PAX7	1.77125	0.170181
POU4F3	0.594091	0.272333
POU6F2	-0.0788501	0.924232
POU3F3	3.53588	0.00224574
POU5F2	0.877473	0.0770416
HSFX1	-0.192825	0.789068
HSF5	-0.932148	0.0607215
HSFX2	0.0482919	0.968916
MSANTD3	0.308852	0.135405
NAIF1	0.492465	1.58706e-05
MSANTD1	0.221675	0.560557
MBD3	0.392059	0.0239744
BAZ2A	-0.0163197	0.93087
BAZ2B	-0.697928	0.00019474
PIN1	0.10099	0.571051
MBD4	0.269912	0.0280079
SETDB2	-0.494339	0.00363591
SETDB1	0.531236	0.000337692
MBD6	0.349476	0.0265973
MTERF2	-0.125398	0.558234
MTERF4	-0.490439	2.4933e-05
MTERF1	0.741822	2.84823e-10
MTERF3	0.820474	6.57725e-10
ZZZ3	0.0702844	0.682116
TTF1	-0.0102115	0.95376
TERF2	-0.0847736	0.530689
DMTF1	0.352288	0.0367652
TERF1	-0.367312	0.00433015
MYSM1	0.160482	0.496001
SNAPC4	0.450545	0.00394564
MSANTD4	-0.367185	0.0298867
MYPOP	0.810886	4.08992e-09
TERB1	0.619266	0.253826
MYRF	1.09147	0.0159398
MYRFL	3.13723	1.84446e-08
NFX1	-0.508053	9.741e-05
NFXL1	0.698359	4.00421e-05
NR2E1	1.8632	0.00614862
NR2C1	0.323433	0.0524143
RXRG	-3.53286	1.0972e-08
NR6A1	0.712388	0.00980171
NR1D2	-0.294972	0.117872
RORB	-2.42136	1.30973e-05
RXRB	-0.105909	0.385816
PAX9	-0.503626	0.320722
LCORL	0.139165	0.457309
PROX2	0.299202	0.505149
NFATC4	-1.62133	1.12488e-08
RFX4	-0.195585	0.849832
RFX7	0.215412	0.25894
RFX6	1.82637	0.0645406
RFX8	1.62237	0.000604304
SP140	-0.0617745	0.921533
GMEB2	0.184876	0.127929
SP110	0.0700694	0.8326
GMEB1	0.0564724	0.683582
SP140L	0.445291	0.0467998
SKOR2	0.221902	NA
SMAD5	-0.477982	0.00715636
SMAD9	-1.70205	6.1768e-06
SOX8	-1.0056	0.0515008
SOX30	-0.54726	0.316353
CIC	-0.188043	0.202129
BBX	-0.595306	0.000474737
SOX21	0.882683	0.30529
SOX15	-0.219107	0.751121
SOX3	-0.717813	NA
HMG20A	-0.165815	0.40445
SOX13	0.103755	0.720703
TCF7L1	-0.741664	0.0561512
SOX14	3.91655	0.0804752
SOX7	-1.41224	0.00153983
SOX12	0.657937	0.00851839
SOX1	0.642286	0.772379
SOX18	-0.557345	0.0789957
TBX15	1.14329	0.0156789
TBX18	-1.18324	0.0484406
TBX4	-3.07547	7.5045e-09
TBX22	-0.0153528	NA
TBX19	0.924324	1.04862e-05
TBX6	0.575005	0.17513
TBX10	2.89775	0.000910538
TBX1	2.639	3.39408e-07
TBPL2	-0.355965	0.610901
LIN54	0.18913	0.235118
TEAD3	-0.521099	0.00532385
TEAD2	0.225116	0.628373
THAP3	0.514721	0.000966538
THAP10	-0.0532758	0.849691
THAP1	-0.156507	0.307106
THAP12	0.0998328	0.554608
THAP8	-0.476365	0.015772
THAP9	0.03626	0.859825
THAP11	-0.0711564	0.650174
THAP2	-1.0627	2.31733e-10
THAP6	-0.0946331	0.495857
THAP4	-0.0179952	0.932923
THAP5	-0.207873	0.127206
THAP7	0.282569	0.218834
SCMH1	-0.672641	0.000550779
AKAP8L	0.247743	0.114318
WIZ	0.0903845	0.494406
LTF	-0.136596	0.880853
PHF20	-0.374083	0.00314309
GPBP1	-0.0778897	0.536137
TCF20	0.251393	0.0990112
DNTTIP1	0.167526	0.346157
CENPT	0.543154	0.00297808
BRF2	0.236997	0.422217
DOT1L	0.285443	0.103519
SNAPC2	-0.233468	0.192752
AKAP8	0.0117525	0.939948
CHCHD3	0.0823285	0.629769
AEBP1	-0.456364	0.400729
AKNA	-0.777106	0.00109182
CSRNP2	0.28146	0.0862795
PHF1	-0.821244	5.59714e-09
CENPA	2.60068	1.41164e-21
HMGN3	-0.0889049	0.695354
PHF19	-0.573762	0.0443304
ZNF706	0.816178	0.000573887
RBCK1	0.634629	8.01536e-06
PRR12	0.404023	0.00544276
AHDC1	-0.796336	1.14324e-05
DACH2	-0.236201	0.789423
SAFB2	-0.161399	0.216536
CC2D1A	0.384246	0.0109606
TRAFD1	0.27548	0.123066
PHF21A	-0.610899	6.40366e-06
XPA	-0.748074	2.006e-09
CARF	-0.729685	0.000196105
GLYR1	-0.552153	3.81646e-06
ZNF750	-0.882175	0.04717
MTF2	0.708706	8.87192e-08
CSRNP1	-2.7989	8.79959e-31
TMF1	-0.083585	0.683582
SCML4	-1.03159	0.0488677
PURB	-0.310665	0.00865105
REXO4	0.593767	3.2815e-05
NACC2	-2.55227	6.16679e-28
THYN1	-0.0313361	0.888473
KIN	0.38196	0.0145886
AHCTF1	0.154416	0.323624
PCGF6	0.0287177	0.884079
SON	-0.3243	0.0249613
GPBP1L1	0.0175688	0.894
ARHGAP35	-0.707035	5.53573e-05
SAFB	0.203641	0.0333071
ZNF326	-0.0859534	0.574537
CGGBP1	-0.0299046	0.868513
ZNF474	0.59474	0.135922
SPZ1	1.44419	0.280304
FAM170A	-0.203738	0.812198
RAG1	1.10664	0.00707244
TET2	0.0216826	0.932645
CENPX	1.2021	1.59769e-11
PURG	-0.721356	0.195651
CBX2	2.08304	3.91478e-08
SNAPC5	-0.231866	0.0790207
CENPS	0.905325	3.33982e-08
CSRNP3	-2.01342	3.88054e-08
SMYD3	0.789699	0.00565882
NKRF	0.569314	1.11729e-06
ZNF385C	1.53103	2.56351e-06
PLSCR1	0.451337	0.0546031
SKOR1	-0.383953	0.244061
TOPORS	-0.425344	0.00449853
GLMP	0.766436	2.84597e-05
CPEB1	-3.47738	2.81116e-14
NFE4	1.46347	0.0874401
ZNF487	-0.255669	0.212768
NME2	0.577519	0.000554274
TRAF4	0.714353	0.00242392
IL10	-0.530191	0.281512
CYP26A1	3.2501	1.02283e-06
GTF2A2	0.05034	0.750291
OR5I1	-0.0855315	NA
PCBP1	-0.20413	0.174772
MIF	1.06077	1.24639e-06
CACYBP	0.858797	8.58384e-09
MIB2	0.0190351	0.930136
MIR133B	-0.212973	NA
SAMD9L	0.354881	0.447892
SMARCA2	-0.92941	2.88397e-06
PLAU	2.12149	1.95764e-08
CRTC3	-0.981529	1.29537e-16
MAPK14	-0.404386	0.00274894
MIR210	1.471	0.00354112
HNRNPK	-0.0167926	0.885951
EIF4EBP1	1.56379	2.53252e-08
CBX5	0.0121525	0.967902
