# Supplementary material for: Comprehensive analysis of Transcription Factors identified novel prognostic biomarker in human bladder cancer
Source: J Cancer. 2021 Jul 25;12(18):5605–21. doi: 10.7150/jca.58484 (PMC8364643; doi:10.7150/jca.58484)
Supplement: Supplementary file 3 — Supplementary table 3. [file jcav12p5605s3.xlsx]

## Sheet: Sheet1
Symbol	logFC	padj
AATF	0.336815	0.0125559
ABL1	-1.68164	1.26926e-27
APBB1	-2.11729	5.52174e-10
APC	-0.730659	1.26543e-05
APEX1	0.390429	0.00123464
AR	-1.28238	0.0191311
ARID1B	-0.481528	0.000347805
ARNT	-0.355139	0.0135133
ARNTL2	1.05048	0.00169119
ASH1L	-0.848762	2.99875e-06
ATF3	-3.17299	2.61953e-16
ATF4	-0.495445	0.00125976
ATF5	0.683565	0.00394358
ATF7	-0.499094	5.12234e-06
ATM	-0.627293	0.000441676
ATRX	-0.689088	7.77978e-06
BCL3	-0.691129	0.00493504
BCL6	-0.625794	0.00467535
BDP1	-0.445888	0.0138422
BIN1	-2.20782	6.91596e-10
BTF3	-0.426998	0.0104655
BTG2	-2.24845	3.51759e-12
CBFB	0.640816	3.46561e-07
CBX7	-2.4978	4.09142e-27
CEBPA	1.06931	0.00394806
CEBPD	-1.1801	6.41682e-06
CEBPZ	-0.329357	0.00688312
CITED2	-0.834105	0.000956734
CLOCK	-0.668463	4.05758e-05
CNBP	-0.428214	3.68116e-05
COPS5	0.393853	0.000317177
CREB1	-0.366829	0.00143678
CREB3L1	-1.0887	0.0100656
CREB3L4	1.01036	7.91968e-06
CREB5	-2.11375	6.21256e-07
CREBBP	-0.479558	0.000527971
CREM	-1.47579	2.10989e-14
CRTC1	-0.364381	0.0492794
CTBP1	0.312688	0.0262483
CTNNBIP1	0.520002	0.00121074
CUX1	-0.6055	1.43202e-05
DACH1	-1.6809	0.000398089
DDX5	-0.440106	0.000356504
DEDD	0.556672	0.00220651
DENND4A	-0.630672	6.43195e-06
DMAP1	0.341618	0.0481207
DNMT1	1.0324	4.1968e-08
DNMT3A	0.699492	8.31504e-05
DRAP1	0.476032	0.0103753
E2F3	1.16312	8.38189e-05
E2F4	0.417432	0.00151249
E2F5	0.991308	2.47678e-05
E4F1	0.553954	0.000356346
EBF1	-2.57593	3.81345e-14
EBF3	-1.74842	1.15361e-06
ECD	-0.383085	0.00130824
EED	0.38295	0.00209252
EGR1	-3.44607	1.09632e-23
EGR2	-2.35334	2.80259e-09
EGR3	-3.72693	2.13553e-19
EHMT2	0.490458	0.000110298
EIF2AK2	0.373444	0.0355657
ELK1	0.481115	0.000359315
ELL	-0.537568	8.72322e-07
ENO1	0.891555	6.27603e-06
ERCC2	0.617261	4.53563e-05
ERG	-1.10615	0.000102652
ESR1	-2.94185	3.26674e-11
ETS1	-0.706258	0.0036965
ETS2	-1.4777	3.86903e-09
ETV3	-0.565787	0.00294565
ETV5	0.682262	0.0391667
EWSR1	0.269045	0.00337359
FIGLA	-1.91942	0.0188839
FLI1	-0.850019	0.00596228
FOS	-3.11421	1.58631e-18
FOSB	-3.78065	1.12731e-15
FOSL1	-1.99681	4.1836e-07
FOSL2	-0.913523	2.72516e-06
FOXD3	-2.32468	0.00038421
FOXF1	-3.16278	1.29535e-18
FOXK2	0.584871	3.3601e-09
FOXO1	-1.01641	9.71488e-07
FOXO3	-0.834472	1.22728e-06
FOXO4	-0.546149	0.0283602
FOXP1	-0.917052	1.41645e-06
FOXP2	-3.07684	2.24242e-11
FUBP1	0.331246	0.00928741
FUBP3	-0.326009	0.01149
GATA1	-1.87006	1.96015e-06
GATA3	1.04773	0.0226572
GATA5	-3.84268	2.53442e-08
GATA6	-2.87327	5.17632e-14
GLI1	-1.59067	0.000111726
GLI2	-1.4023	0.00318337
GTF3A	0.550321	0.000832016
GZF1	-0.269179	0.0412733
HAND2	-3.41051	8.67749e-11
HBP1	-0.659131	4.91029e-05
HDAC1	0.325445	0.0108757
HDAC10	0.974892	2.78834e-05
HDAC2	0.343911	0.0198889
HDAC4	-2.14393	1.20798e-25
HDAC5	-0.915025	9.72508e-09
HDGF	0.832566	1.53769e-08
HES1	0.59398	0.0282319
HEY1	1.1707	0.00267315
HEY2	-0.739924	0.00762058
HIC1	-1.42593	1.27571e-05
HIF3A	-3.18934	3.99351e-08
HINFP	0.458087	0.00047076
HIVEP2	-0.561845	0.00433152
HLF	-4.73774	4.93931e-25
HMG20B	0.524806	0.00136496
HMGA1	1.14209	7.99141e-06
HMGB2	1.04202	5.62664e-06
HMGN1	0.807392	3.92795e-10
HOXB4	0.933393	0.0016305
HSF1	0.319108	0.0210754
ID2	-1.11584	0.000701422
ID4	-1.12946	0.0141115
ILF2	0.726122	3.01571e-07
ILF3	0.603071	1.66763e-07
ING1	0.302543	0.0409464
IRF3	0.744281	2.06838e-06
IRF4	-1.32598	0.00556717
IRF7	1.11697	0.000539646
IRF9	0.969242	9.10995e-05
JARID2	0.539599	0.0294723
JDP2	-1.30889	1.05081e-06
JUN	-2.19811	6.2958e-16
JUNB	-1.72323	3.67776e-14
JUND	-1.40502	4.90586e-10
KAT2B	-0.769021	0.00216193
KAT5	-0.455477	3.963e-05
KCNIP3	-1.5243	0.000150763
KHSRP	0.427843	3.52234e-05
KLF1	1.08753	0.0277348
KLF10	-1.19806	1.29692e-06
KLF11	-1.15279	4.22836e-07
KLF12	-1.34355	6.17839e-05
KLF13	-0.85407	0.00251266
KLF15	-1.35295	0.00273711
KLF2	-2.88783	1.20642e-19
KLF3	-0.776142	4.34083e-06
KLF4	-2.44893	5.23526e-15
KLF6	-1.62189	6.28207e-13
KLF7	-0.628212	0.0171761
KLF9	-2.736	3.08918e-19
L3MBTL1	0.714797	0.0242566
LHX4	1.13769	0.0015056
LIMD1	0.585953	0.00376521
LMO3	-3.81761	4.47076e-14
LRRFIP1	-1.19974	3.30665e-15
MAF	-0.770315	0.0426351
MAFF	-2.07155	2.10729e-16
MAFG	-0.80548	2.37054e-05
MAFK	-0.889518	5.00853e-06
MAX	-0.339739	0.00219069
MAZ	0.623645	0.000206208
MCM5	1.00272	2.37692e-07
MDM2	0.815047	0.0345996
MECP2	-0.71492	1.36237e-10
MED15	0.45424	0.00327237
MEF2A	-1.15719	5.05035e-12
MEF2C	-1.96958	5.47595e-12
MEF2D	-1.37175	6.32032e-29
MEIS1	-1.81644	2.36062e-14
MEIS2	-1.87767	7.79611e-13
MEN1	1.19947	4.68818e-25
MITF	-2.07465	9.74449e-11
MLX	0.40516	9.33513e-05
MSX1	-1.5242	7.69715e-05
MTA1	0.380121	0.0077581
MTA2	0.339157	0.00313449
MTF1	-0.521008	0.00210684
MXD1	-0.797392	0.00961881
MZF1	0.682149	0.00200894
MXI1	-0.810406	4.55567e-05
MYBBP1A	0.657435	2.92039e-05
MYC	-1.69527	2.02461e-06
MYOCD	-4.85458	1.92276e-20
NAB2	-0.425516	0.0414284
NCOA1	-0.570191	0.00051265
NCOA4	-0.628896	5.01403e-05
NCOA6	0.428604	0.00789365
NCOR1	-0.5683	0.000444072
NCOR2	-0.385236	0.0303951
NELFB	0.341984	0.0290044
NELFCD	0.794259	3.75599e-10
NFATC1	-1.60045	2.86931e-06
NFATC2	-1.6204	2.02658e-07
NFATC3	-0.565044	0.00121233
NFE2L1	-0.339822	0.033104
NFE2L2	-0.931203	5.67335e-08
NFIA	-2.05852	1.59141e-15
NFIB	-1.56791	2.39204e-08
NFIC	-1.44427	3.22924e-13
NFIL3	-2.04605	1.36223e-16
NFIX	-2.21004	8.60402e-17
NFKB1	-0.656889	7.29497e-05
NFKBIA	-0.786226	0.000740457
NFKBIB	0.539373	0.00436861
NFKBIZ	-1.54151	4.14363e-08
NFYB	-0.317098	0.0103163
NFYC	0.345918	0.0245979
NONO	0.420301	0.000674327
NOTCH3	0.706974	0.00406504
NR1I2	0.988255	0.0483409
NR2F1	-1.80662	1.67139e-07
NR2F6	0.882663	2.07886e-05
NR3C1	-0.907443	0.00406405
NR3C2	-3.18191	4.97183e-14
NR4A1	-3.82661	1.29933e-22
NR4A2	-2.89011	1.07181e-17
NR4A3	-3.88059	3.86958e-18
NR5A2	-0.998912	0.00348969
PA2G4	0.484463	0.00160112
PAWR	-0.486956	0.00436695
PBX1	-1.52835	3.48592e-08
PCGF2	1.1245	8.99772e-09
PDCD11	0.377921	0.0060075
PER1	-2.11935	2.68378e-14
PER2	-2.22625	1.11551e-26
PGR	-3.38297	1.09476e-16
PHF10	-0.647017	4.79072e-07
PIAS1	-0.765467	1.71419e-07
PIAS3	0.497212	0.00998434
PIAS4	0.430135	0.000183242
PITX1	-1.62347	7.83502e-05
PITX2	-2.11549	1.60595e-07
PKNOX1	-0.511819	7.25823e-06
PLAG1	1.14564	0.00203026
PLAGL1	-0.78399	0.025344
PLAGL2	0.528914	0.0137311
PML	0.604816	0.00526417
POU2AF1	-1.12452	0.0485011
POU2F1	0.425924	0.00652904
POU2F2	-1.02265	0.00558653
PPARA	-0.842516	5.33373e-05
PPARGC1A	-2.01222	0.0033349
PRDM1	-1.66382	1.52766e-07
PRDM2	-0.558919	3.55019e-05
PREB	0.705298	1.06362e-08
PROX1	-1.37583	0.0135964
PTMA	0.307946	0.026469
PURA	-0.898646	2.29941e-10
RARA	-0.594032	0.00017603
RARB	-1.27662	0.00133022
RBL1	1.16317	1.26539e-10
RBL2	-0.633909	0.000704725
RBPJ	-0.503529	0.000394799
RELA	-0.215633	0.0398175
RFX2	-1.4183	6.63149e-12
RFXANK	0.673407	0.000133756
RNF14	-0.445028	0.000126338
RORA	-1.43898	1.43684e-06
RUNX1T1	-2.69391	4.84626e-11
RUNX2	0.977454	0.00498661
RUVBL1	1.00872	1.71495e-10
SALL3	-2.63222	0.018898
SATB1	-1.16093	5.35718e-05
SCAND1	0.779968	0.000975649
SERTAD1	-1.43955	2.66159e-12
SETBP1	-2.1357	1.67923e-09
SF1	-0.438705	6.10236e-08
SIN3A	-0.432866	2.00791e-05
SIRT1	-1.08974	2.83828e-12
SKI	-0.650483	3.04993e-07
SMAD4	-0.623769	1.41153e-06
SMAD7	-1.13951	9.05508e-07
SMARCA1	-0.812755	0.00129628
SMARCA4	0.632716	1.88893e-06
SMARCB1	0.508309	0.000179533
SMG6	-0.806849	1.83408e-05
SNIP1	-0.238897	0.0248575
SOX17	-2.89943	3.33851e-19
SOX5	-2.4221	1.64373e-12
SOX6	-1.06308	0.027853
SP4	-0.532605	0.00426648
SREBF1	1.10921	2.7669e-05
SRF	-1.72726	3.15323e-35
SRSF1	0.385609	1.00808e-05
STAT1	0.847153	0.0112499
STAT2	0.7199	2.35121e-05
STAT3	-0.591076	0.000284264
STAT5A	-0.618042	0.00642401
STAT5B	-1.15406	1.18375e-22
STAT6	-0.480909	0.00632898
SUZ12	0.42507	0.0123555
TAF1	-0.376057	0.0239033
TAF4	0.654293	4.386e-06
TAF5	0.542585	0.000580744
TAL1	-1.0899	0.001326
TBL1X	-1.37947	1.57652e-09
TBX2	1.09572	0.0229134
TBX20	-4.52416	6.76105e-13
TBX5	-3.00836	4.59597e-12
TCF12	-0.505913	0.0013802
TCF3	0.99459	7.21885e-13
TCF4	-1.28141	1.08001e-05
TEAD1	-2.04628	5.69648e-23
TEAD4	1.09559	0.00129644
TEF	-1.20257	8.5095e-11
TFAP2C	0.811624	0.0100917
TFAP4	1.14302	7.83926e-13
TFDP1	0.865699	1.5649e-06
TFEB	-0.870926	0.00271355
TFPT	0.720419	0.000518334
THRA	-1.70674	5.04017e-15
TIAL1	0.23188	0.0307098
TNFAIP3	-1.49487	2.50248e-05
TOB1	-0.672283	0.0316522
TRAF6	-0.462509	0.00231966
TRIM25	0.511438	0.0120067
TRIM28	0.559737	0.000149687
TRPS1	-1.56239	0.000286877
TSC22D1	-1.67603	6.991e-15
TSC22D3	-1.40043	2.59114e-07
TTF2	0.933808	1.55685e-08
TWIST2	-1.92475	0.000222247
UPF1	0.265256	0.00504057
USF1	0.787747	5.14445e-05
USF2	0.307488	0.0224335
VEZF1	-0.752346	4.29389e-09
VHL	0.872159	8.59807e-07
WDR5	0.618924	8.49254e-05
WWP1	-0.506424	0.00503385
WWTR1	-2.16182	1.82924e-20
YEATS4	1.13433	3.13599e-05
ZBTB16	-3.75119	2.34192e-12
ZBTB17	0.387071	0.00160037
ZBTB7A	-0.381563	0.01362
ZEB1	-3.02779	4.49961e-22
ZEB2	-2.07896	4.52289e-11
ZFP36	-2.92075	1.14046e-22
ZFP36L1	-1.14071	3.07648e-09
ZHX2	-0.983511	6.59735e-08
ZMYND11	-0.997081	6.28288e-11
ZNF143	-0.248985	0.0140853
ZNF175	0.734817	0.0306734
ZNF224	0.745682	0.000358393
ZNF300	1.06429	0.0142724
ZNF335	0.406867	0.00139742
ZNF350	0.652993	0.0179385
ZNF410	-0.446308	0.00229706
ZNF423	-1.05155	0.00527009
ZNF444	0.434057	0.0166453
ZNRD1	0.494799	0.00642516
TFAP2E	0.747518	0.0456417
KDM5B	0.41878	0.0168824
ARID5B	-2.05914	5.22452e-21
ARID5A	-2.11693	3.03887e-19
ZBED4	0.65772	6.46008e-06
ZBED3	-0.686024	0.0111862
C11orf95	-0.876177	6.01939e-06
TFE3	-0.47268	0.000295011
MNT	-0.852934	9.9122e-10
HAND1	-4.54646	6.37926e-07
MYCL	1.07339	0.0219482
TCF21	-4.27881	1.71795e-28
BHLHE40	-0.779577	0.00822997
TCF23	-1.83121	0.00527668
ARNT2	-1.15773	0.00434689
NPAS4	-4.39155	5.96291e-18
MLXIP	-1.4359	9.59348e-17
BHLHE22	-1.15958	0.00596365
ASCL2	0.986595	0.0162989
CCDC169-SOHLH2	-1.85754	0.00356288
POGK	0.813635	0.000227546
CREBL2	-0.680393	1.15153e-05
BATF2	1.0588	0.03039
ATF6B	0.423837	0.00114885
ZFHX4	-2.1159	1.37193e-05
ZSCAN29	0.352019	0.0232664
ZNF195	0.739096	0.000101892
ZFX	-0.69832	7.02645e-06
ZNF263	-0.221075	0.0345917
ZNF207	0.30288	0.00340434
ZNF200	0.416685	0.000766789
ZFP64	0.614764	2.51569e-05
ZNF800	-0.357389	0.00619674
PRDM6	-3.31737	2.64567e-16
ZNF532	-0.671375	0.00566765
ZNF510	-0.367198	0.0158615
ZNF671	-1.12008	0.000518334
ZNF446	0.420666	0.018406
ZNF213	0.38392	0.00791517
HIVEP1	-0.569102	0.00921092
ZNF184	0.434468	0.0128591
ZNF516	-1.3123	1.1836e-06
EEA1	-0.464478	0.0250376
SALL1	-1.8562	0.000136522
ZNF419	0.847303	1.01917e-06
OVOL3	0.885259	0.0110447
ZNF574	0.407738	0.00205099
ZNF85	1.09625	2.62092e-05
ZBTB47	-1.51145	1.07533e-17
ZNF684	0.464157	0.0150781
TSHZ3	-2.12828	8.01693e-09
ZSCAN18	-0.988381	0.00395161
ZNF205	0.906094	9.32912e-08
IKZF4	-1.46918	8.27493e-17
ZNF831	-1.37177	0.00500567
ZNF133	0.781042	2.61047e-07
ZNF436	0.534012	0.0392164
ZNF835	-1.64598	0.000825382
ZNF426	-0.571123	0.0001231
ZNF331	-1.01785	0.000704086
CASZ1	-0.963505	0.000119006
ZNF341	0.854362	2.2658e-07
RBSN	-0.455483	0.0128682
ZNF20	0.587015	0.00866954
ZNF414	0.41755	0.0176958
DZIP1	-1.17149	0.000469778
ZNF189	-0.459121	0.00100043
ZSCAN9	0.51715	0.00875888
ZNF280D	-0.627159	3.78416e-07
PRDM5	-1.39161	0.000194176
PRDM15	0.564205	8.12942e-05
ZNF787	0.524679	0.000747461
ZNF473	0.675729	4.11423e-06
PRDM16	-1.17126	0.035942
ZNF697	1.04251	8.10495e-06
ZNF687	0.589852	0.000186967
OSR1	-1.12498	0.0222942
ZNF514	0.654501	0.000429009
ZNF660	-0.88046	0.0165516
RBAK	0.326377	0.0246869
ZNF182	0.480964	0.00472527
ZNF7	0.565146	1.86557e-06
ZNF462	-0.908648	0.00131867
ZNF215	1.00813	0.0081201
ZNF827	-0.485257	0.0208258
ZNF385D	-1.65395	0.00149776
ZNF776	0.388746	0.0380854
ZNF837	0.676814	0.00625227
PRDM8	-1.91326	4.20914e-07
JAZF1	-2.11762	8.13093e-15
ZNF599	0.460552	0.0139105
ZNF618	0.792754	0.00425186
CCDC17	0.859925	0.00224269
ZBTB8A	-0.488384	0.000220889
ZNF714	0.849346	0.00202309
BCL6B	-0.927366	0.00152711
ANKZF1	0.552802	0.000297004
ZNF513	0.376193	0.0421087
ZNF691	0.543642	0.000624697
ZNF589	-0.393794	0.038839
ZNF367	1.15544	8.28758e-06
ZNF22	0.401985	0.0125767
SALL2	-0.944709	0.0112196
ZMAT1	-1.2666	0.00207262
ZNF3	0.540444	0.000224634
ZNF606	0.909135	5.38638e-05
ZNF226	0.362084	0.0267386
ZNF180	0.472058	0.00182423
ZNF668	0.519705	2.86349e-05
ZNF646	0.34493	0.00959979
ZNF641	-0.640637	3.36069e-05
ZNF610	0.892452	0.012584
ZNF701	0.795979	0.000206748
ZNF526	0.548552	5.3741e-06
ZNF146	0.388233	0.0103048
ZNF283	0.334482	0.0493033
ZNF83	0.694502	0.00718186
ZNF558	0.562691	0.0140817
ZNF232	0.436066	0.0360713
ZNF598	0.292881	0.0352887
ZNF30	0.45889	0.0383076
ZBTB49	-0.293605	0.0319648
ZNF354A	0.375036	0.0312621
ZBTB43	-0.42991	0.0104516
ZFPM2	-2.80867	8.05461e-14
ZNF764	0.457045	0.00124954
ZNF212	0.30211	0.0109912
ZNF282	0.434993	0.000131933
ZNF296	1.00045	0.00155308
ZNF581	0.699288	0.000108502
ZNF524	0.710926	0.000714296
ZBTB26	-0.350724	0.0291281
ZNF540	-1.3664	1.10567e-06
KLF17	-3.72087	1.23493e-07
OVOL1	-1.28435	0.00194575
ZNF680	0.451388	0.0415926
BNC2	-2.54324	1.49444e-08
ZNF483	-1.35936	9.34778e-05
ZBTB21	-1.20408	1.70489e-13
ZNF791	-0.293144	0.012877
ZBTB4	-1.30508	5.63323e-21
GLIS1	-1.24856	0.0087552
ZNF266	0.551627	0.0105354
ZNF654	-0.355657	0.0476495
ZNF25	-1.41513	8.53169e-18
ZNF169	0.442635	0.0184429
ZNF613	0.525084	0.0354901
ZNF135	-1.01282	0.0279145
ZSCAN2	0.930431	1.6131e-06
ZNF843	-0.887803	0.00522765
ZBTB38	-0.983447	1.27931e-07
ZBTB33	0.659423	2.06129e-06
ZNF354C	-0.832924	0.0173098
ZNF366	-1.06261	0.00172631
ZNF454	-1.43453	0.00138222
ZNF223	0.863884	0.000961506
ZNF713	0.548812	0.0224076
ZNF664	0.361778	0.0327043
ZBTB18	-0.679316	0.0132913
ZFPM1	0.589584	0.00453612
ZNF154	-1.83284	1.23923e-09
FIZ1	0.467215	0.00163376
ZNF771	-0.50424	0.0168554
TSHZ1	-1.13787	1.43328e-08
ZNF443	0.642354	0.0143723
ZNF792	0.578401	0.0219484
ZNF572	0.892263	0.0016922
ZNF746	0.357768	0.00834214
ZNF678	0.502066	0.00238862
ZFP41	0.69405	0.00200655
ZBTB20	-0.887231	0.0110417
ZNF708	0.553115	0.0245968
ZSCAN22	0.379038	0.00597684
TSHZ2	-1.3646	0.000169745
ZNF320	0.644384	0.0240201
ZNF623	0.543478	0.000276276
ZNF438	-0.97813	5.76734e-08
ZNF530	1.04492	4.7157e-09
PRMT3	0.434076	0.00659821
ZNF74	0.962093	8.11651e-07
SNAI3	-1.13633	0.00490347
ZBTB3	0.457417	0.00849024
ZNF696	0.905319	1.08524e-08
ZNF284	0.853986	1.6477e-06
ZNF749	0.80059	1.19964e-05
ZNF501	-0.707392	0.0070656
ZNF396	0.484275	0.0375785
ZFP91	-0.335404	0.0109742
ZNF286A	0.552855	0.00372922
ZKSCAN4	0.78009	5.31801e-09
ZFP69	0.663767	0.000156711
ZNF669	0.361004	0.0373372
ZNF548	-0.428427	0.00864433
ZNF600	1.15435	7.20485e-07
ZNF79	-0.399579	0.0110257
ZNF766	0.382996	0.00751011
ZNF471	-1.18191	0.00538923
ZNF34	-0.571841	0.000682423
ZNF781	-0.937179	0.0242586
ZNF765	0.739293	1.38715e-05
ZNF124	0.97192	0.00011711
ZNF777	0.220766	0.0413733
ZNF605	0.480262	0.0112591
ZNF799	0.581618	0.0169903
ZNF136	-0.529008	0.000467704
ZFP62	0.530725	0.00462948
ZNF431	0.720035	0.00153244
ZNF700	0.661783	0.00102658
ZNF138	0.852563	3.62599e-06
ZNF100	0.577912	0.0122563
ZSCAN26	-0.371808	0.0217543
ZNF772	0.806536	0.000898097
ZNF257	1.08664	0.0199512
ZNF786	0.514108	0.000514273
ZNF675	1.17158	5.99028e-06
ZNF628	0.3216	0.0268352
ZNF624	0.429236	0.0139262
ZNF841	1.00791	0.000289211
ZNF433	0.5718	0.0279125
ZNF780A	0.46224	0.017968
ZNF181	-0.480525	0.00631669
ZNF823	0.610947	0.0399395
ZNF121	0.729617	0.000475704
ZNF273	0.816407	0.000206026
ZNF649	-0.598142	0.0276652
ZNF544	0.620836	3.38491e-05
ZNF607	0.691373	0.00442496
ZXDA	-0.697947	0.000214706
ZNF485	0.911557	3.44849e-07
PEG3	-1.95418	0.00133022
ZNF442	-0.973365	7.9414e-05
ZNF813	1.07518	6.47467e-05
ZNF26	0.657736	0.000308921
ZNF69	0.834536	0.0120758
ZXDB	-0.93466	2.2418e-09
ZNF480	0.738377	5.23015e-05
ZNF587	0.654915	0.00039442
ZNF43	0.953065	0.00235952
ZNF28	0.77298	3.63874e-05
ZNF789	0.756512	2.72193e-05
ZNF536	-2.36408	0.000615812
ZNF521	-1.40071	0.000253913
ZFP2	-1.52639	1.93478e-06
ZBTB12	0.558438	0.0159698
ZNF814	0.504232	0.0486257
ZNF616	0.671172	5.66395e-05
ZNF783	0.35628	0.045852
ZNF425	-0.548305	0.0312742
DPF3	-1.40753	0.000277249
ZNF254	0.713205	0.0115364
ZNF845	0.608252	0.000111304
ZNF90	1.02451	0.0187978
ZNF407	-0.639885	1.31675e-05
ZNF579	0.796898	0.00100359
ZNF844	-0.54737	0.0362765
ZNF717	0.512461	0.0340388
YY2	0.54325	0.0197384
ZNF736	0.72222	0.00658315
ZNF853	-1.06988	0.00123769
ZNF709	0.650797	0.0317908
ZNF324B	0.548311	0.000687522
GLI4	0.861336	0.000199496
ZNF550	0.524425	0.00543787
ZNF260	0.631111	0.000265638
ZNF253	0.812608	0.00161169
ZNF878	1.05628	0.000637229
ZNF865	0.544278	0.000539646
ZNF234	0.378457	0.0209535
ZNF850	0.887712	0.00261825
ZNF728	-3.12332	0.000320493
ZNF587B	0.383066	0.0297209
ZBTB8B	1.14496	0.0344301
ZNF2	0.445085	0.000589626
ZNF8	0.466888	0.00588442
KAT7	-0.413629	0.00309423
MBNL2	-0.748368	3.00212e-05
ZC3H8	0.560455	0.000320281
ZGPAT	0.387577	0.00501531
TIGD7	-0.562632	0.0209081
TIGD5	0.661983	0.000102348
TIGD2	0.966421	2.66639e-06
JRKL	0.319255	0.0490504
TIGD1	0.77748	6.96731e-05
JRK	0.770946	0.000506308
CAMTA2	-0.524007	0.000143464
FBXL19	0.758257	8.32265e-07
KMT2A	-0.756876	2.0606e-07
CXXC1	0.493977	0.0168824
CXXC5	0.66656	0.0227756
TET3	0.730885	0.000908691
KMT2B	0.360049	0.010001
TFDP2	-0.452151	0.00755541
EBF4	-0.793862	0.0284899
EBF2	-2.65272	5.5892e-11
FOXN3	-1.7196	2.26764e-22
FOXJ2	-0.704894	2.57033e-05
FOXP4	0.49887	0.00291143
FOXD4	0.954154	0.0187653
FOXS1	1.14772	0.00072063
FOXO6	1.19497	0.00769467
GATAD2A	0.471722	1.22925e-05
GRHL2	0.975313	0.00144387
GTF2IRD1	0.489083	0.00232214
GTF2IRD2B	-0.974622	1.41763e-05
GTF2IRD2	-0.674978	0.0110511
MEOX1	-2.34413	1.38914e-07
VSX1	-2.10248	0.00158083
ADNP	0.314656	0.0137284
HOXA13	-1.17216	0.00567366
MEOX2	-2.07103	0.000773024
LHX6	-0.858385	0.00612742
TGIF2	0.476757	0.0317797
HOXB3	1.073	0.00930606
HMBOX1	-0.422504	0.0163815
MKX	-3.23499	4.19151e-09
LMX1A	-3.60063	0.000194002
HESX1	0.89699	0.000271073
ZHX1	-0.522827	0.00748143
HDX	-0.771808	0.0123929
PKNOX2	-1.59769	0.00136634
PBX3	-1.04924	1.2875e-07
EVX2	-1.99903	0.0034462
ZHX3	-1.48893	8.27891e-19
POU6F1	-1.43135	1.6351e-09
DBX2	-2.03955	0.0119937
NAIF1	0.492465	1.58706e-05
MBD3	0.392059	0.0239744
BAZ2B	-0.697928	0.00019474
MBD4	0.269912	0.0280079
SETDB2	-0.494339	0.00363591
SETDB1	0.531236	0.000337692
MBD6	0.349476	0.0265973
MTERF4	-0.490439	2.4933e-05
MTERF1	0.741822	2.84823e-10
MTERF3	0.820474	6.57725e-10
DMTF1	0.352288	0.0367652
TERF1	-0.367312	0.00433015
SNAPC4	0.450545	0.00394564
MSANTD4	-0.367185	0.0298867
MYPOP	0.810886	4.08992e-09
MYRF	1.09147	0.0159398
NFX1	-0.508053	9.741e-05
NFXL1	0.698359	4.00421e-05
RXRG	-3.53286	1.0972e-08
NR6A1	0.712388	0.00980171
RORB	-2.42136	1.30973e-05
NFATC4	-1.62133	1.12488e-08
SP140L	0.445291	0.0467998
SMAD5	-0.477982	0.00715636
SMAD9	-1.70205	6.1768e-06
BBX	-0.595306	0.000474737
SOX7	-1.41224	0.00153983
SOX12	0.657937	0.00851839
TBX15	1.14329	0.0156789
TBX18	-1.18324	0.0484406
TBX4	-3.07547	7.5045e-09
TBX19	0.924324	1.04862e-05
TEAD3	-0.521099	0.00532385
THAP3	0.514721	0.000966538
THAP8	-0.476365	0.015772
THAP2	-1.0627	2.31733e-10
SCMH1	-0.672641	0.000550779
PHF20	-0.374083	0.00314309
CENPT	0.543154	0.00297808
AKNA	-0.777106	0.00109182
PHF1	-0.821244	5.59714e-09
PHF19	-0.573762	0.0443304
ZNF706	0.816178	0.000573887
RBCK1	0.634629	8.01536e-06
PRR12	0.404023	0.00544276
AHDC1	-0.796336	1.14324e-05
CC2D1A	0.384246	0.0109606
PHF21A	-0.610899	6.40366e-06
XPA	-0.748074	2.006e-09
CARF	-0.729685	0.000196105
GLYR1	-0.552153	3.81646e-06
ZNF750	-0.882175	0.04717
MTF2	0.708706	8.87192e-08
CSRNP1	-2.7989	8.79959e-31
SCML4	-1.03159	0.0488677
PURB	-0.310665	0.00865105
REXO4	0.593767	3.2815e-05
NACC2	-2.55227	6.16679e-28
KIN	0.38196	0.0145886
SON	-0.3243	0.0249613
ARHGAP35	-0.707035	5.53573e-05
SAFB	0.203641	0.0333071
RAG1	1.10664	0.00707244
CENPS	0.905325	3.33982e-08
CSRNP3	-2.01342	3.88054e-08
SMYD3	0.789699	0.00565882
NKRF	0.569314	1.11729e-06
TOPORS	-0.425344	0.00449853
GLMP	0.766436	2.84597e-05
CPEB1	-3.47738	2.81116e-14
NME2	0.577519	0.000554274
TRAF4	0.714353	0.00242392
MIF	1.06077	1.24639e-06
CACYBP	0.858797	8.58384e-09
SMARCA2	-0.92941	2.88397e-06
CRTC3	-0.981529	1.29537e-16
MAPK14	-0.404386	0.00274894
