# Supplementary material for: Comprehensive analysis of Transcription Factors identified novel prognostic biomarker in human bladder cancer
Source: J Cancer. 2021 Jul 25;12(18):5605–21. doi: 10.7150/jca.58484 (PMC8364643; doi:10.7150/jca.58484)
Supplement: Supplementary file 4 — Supplementary table 4. [file jcav12p5605s4.xlsx]

## Sheet: Sheet1
Symbol	logFC	padj
ANKRD1	1.64125	0.0156137
ARID3A	1.92598	2.75188e-06
ARNTL2	1.05048	0.00169119
ARX	4.591	1.5908e-07
ATF5	0.683565	0.00394358
BRCA1	1.37977	4.52741e-12
BRCA2	1.68448	1.36063e-12
BRIP1	1.9926	3.52622e-16
CBFB	0.640816	3.46561e-07
CBX8	1.56988	3.04274e-17
CDX1	2.16522	5.60182e-05
CDX2	3.34749	3.2746e-05
CEBPA	1.06931	0.00394806
CREB3L4	1.01036	7.91968e-06
CTCFL	2.45825	0.0270253
DLX3	1.45069	0.00626448
DLX4	2.02123	2.35937e-06
DLX5	1.48289	0.00295471
DNMT1	1.0324	4.1968e-08
DNMT3A	0.699492	8.31504e-05
E2F1	1.78836	2.56706e-10
E2F2	1.61272	6.80802e-07
E2F3	1.16312	8.38189e-05
E2F5	0.991308	2.47678e-05
E2F7	2.16002	4.38901e-12
E2F8	1.47706	2.12738e-07
EN1	5.83108	3.61853e-13
ENO1	0.891555	6.27603e-06
ERCC2	0.617261	4.53563e-05
ETV4	2.57478	1.43695e-13
ETV5	0.682262	0.0391667
ETV7	1.28355	0.000110534
EZH2	1.71445	5.30493e-14
FOXA2	4.21463	4.59466e-05
FOXA3	1.80267	0.00482275
FOXG1	4.29506	0.000441406
FOXH1	2.80596	6.59001e-08
FOXJ1	1.70474	0.0163853
FOXL2	3.21475	2.07561e-07
FOXM1	2.05455	1.07871e-13
FOXN4	2.139	0.0270964
GATA3	1.04773	0.0226572
GBX2	3.0383	2.49787e-05
GCM1	1.53679	0.0118226
HDAC10	0.974892	2.78834e-05
HDGF	0.832566	1.53769e-08
HES1	0.59398	0.0282319
HES6	1.33238	8.26522e-05
HEY1	1.1707	0.00267315
HMGA1	1.14209	7.99141e-06
HMGA2	5.62904	2.68168e-14
HMGB2	1.04202	5.62664e-06
HMGN1	0.807392	3.92795e-10
HNF4A	2.53007	8.54722e-05
HOXB4	0.933393	0.0016305
HOXB7	1.22481	6.11668e-07
HOXC10	2.39284	0.000895472
HOXC11	2.3553	8.59696e-05
HOXC13	2.72945	1.59763e-07
HOXC6	3.05465	7.65766e-11
HOXC8	2.99059	1.3907e-07
HOXC9	3.54261	8.29e-11
ILF2	0.726122	3.01571e-07
ILF3	0.603071	1.66763e-07
IRF3	0.744281	2.06838e-06
IRF5	1.52441	1.40982e-08
IRF7	1.11697	0.000539646
IRF9	0.969242	9.10995e-05
KLF1	1.08753	0.0277348
KLF14	2.88693	2.16179e-05
L3MBTL1	0.714797	0.0242566
LHX2	3.41712	4.51379e-07
LHX4	1.13769	0.0015056
LIMD1	0.585953	0.00376521
LIN28A	3.90113	0.000144373
LMX1B	2.966	7.0212e-05
MAZ	0.623645	0.000206208
MCM2	1.84325	2.45128e-15
MCM5	1.00272	2.37692e-07
MDM2	0.815047	0.0345996
MEN1	1.19947	4.68818e-25
MZF1	0.682149	0.00200894
MYB	1.95106	1.21742e-06
MYBBP1A	0.657435	2.92039e-05
MYBL2	2.85495	2.0563e-20
MYCN	2.83119	4.03028e-06
NELFCD	0.794259	3.75599e-10
NHLH2	1.99966	0.00620528
NKX2-1	5.27802	5.81121e-06
NKX2-2	4.23125	0.00124231
NKX2-3	2.02595	0.0372223
NKX2-5	5.33923	8.10347e-07
NOTCH3	0.706974	0.00406504
NR0B2	1.63799	0.0262942
NR1I2	0.988255	0.0483409
NR2F6	0.882663	2.07886e-05
NR5A1	2.54651	0.00156199
ONECUT1	3.00779	0.00055744
ONECUT2	2.28497	0.00020624
OTX1	2.40883	1.86715e-14
OTX2	3.56125	0.0269451
PAX1	2.77802	0.0140848
PAX2	2.27411	0.0129724
PAX8	2.1171	7.94878e-06
PCGF2	1.1245	8.99772e-09
PDX1	3.60865	2.81036e-06
PITX3	1.91782	0.00381676
PLAG1	1.14564	0.00203026
PML	0.604816	0.00526417
POU4F1	3.06925	9.41079e-06
POU5F1	1.97806	2.72971e-05
PREB	0.705298	1.06362e-08
PTTG1	1.40065	9.80182e-08
RAD51	1.81513	1.61442e-17
RBL1	1.16317	1.26539e-10
RFXANK	0.673407	0.000133756
RUNX2	0.977454	0.00498661
RUVBL1	1.00872	1.71495e-10
SALL4	3.13694	8.05502e-16
SCAND1	0.779968	0.000975649
SEC14L2	1.41647	1.5518e-05
SHOX2	1.78774	0.000707496
SIM2	2.05953	6.53823e-10
SIX1	1.89204	9.79725e-09
SMARCA4	0.632716	1.88893e-06
SOX11	3.40174	3.92e-12
SOX4	1.67138	1.84631e-10
SOX9	1.44266	0.00173489
SREBF1	1.10921	2.7669e-05
STAT1	0.847153	0.0112499
STAT2	0.7199	2.35121e-05
TAF4	0.654293	4.386e-06
TBR1	2.92301	0.000194016
TBX2	1.09572	0.0229134
TCF19	1.45464	3.55776e-08
TCF3	0.99459	7.21885e-13
TEAD4	1.09559	0.00129644
TFAP2A	1.32568	0.000273337
TFAP2C	0.811624	0.0100917
TFAP4	1.14302	7.83926e-13
TFDP1	0.865699	1.5649e-06
TFPT	0.720419	0.000518334
TLX1	6.31628	6.93961e-12
TP73	1.8714	8.89146e-06
TRIB3	1.6843	2.77165e-08
TTF2	0.933808	1.55685e-08
UHRF1	2.42162	4.20211e-25
USF1	0.787747	5.14445e-05
VHL	0.872159	8.59807e-07
WDR5	0.618924	8.49254e-05
WT1	1.58142	0.0497557
YEATS4	1.13433	3.13599e-05
ZIC1	4.47527	4.61732e-05
ZIC2	3.74998	3.13953e-10
ZNF175	0.734817	0.0306734
ZNF224	0.745682	0.000358393
ZNF300	1.06429	0.0142724
ZNF350	0.652993	0.0179385
TFAP2E	0.747518	0.0456417
ARID3C	1.95998	7.80508e-05
ZBED4	0.65772	6.46008e-06
ZBED2	1.90522	0.00271783
ZBED9	1.61959	9.89889e-05
HES2	1.72207	0.00427572
SIM1	2.72536	0.0189806
MYCL	1.07339	0.0219482
TCF15	1.52699	0.00287795
SOHLH1	3.37667	0.000223642
MESP1	2.09013	0.000290265
NEUROD2	1.24002	0.0372813
NEUROG2	2.37303	0.0316926
HES7	1.81982	0.00104533
ATOH7	1.54976	0.00212454
ASCL2	0.986595	0.0162989
TAL2	1.25953	0.0393412
MESP2	1.62303	0.00522765
HES4	1.20205	0.000691
HES5	1.21752	0.0219964
MXD3	1.294	3.59835e-08
ASCL5	1.89435	1.99458e-05
SCX	1.5963	3.44416e-06
TCF24	3.40633	1.57426e-15
POGK	0.813635	0.000227546
NFE2L3	1.59635	4.1938e-08
CREB3L3	1.52554	0.022073
BATF2	1.0588	0.03039
ZNF195	0.739096	0.000101892
DPF1	1.9141	2.26236e-06
ZFP64	0.614764	2.51569e-05
ZNF419	0.847303	1.01917e-06
OVOL3	0.885259	0.0110447
ZNF85	1.09625	2.62092e-05
PRDM13	4.53006	5.83853e-06
ZNF205	0.906094	9.32912e-08
ZNF133	0.781042	2.61047e-07
FEZF1	2.51607	0.00116419
PRDM12	1.75263	0.000155121
ZNF341	0.854362	2.2658e-07
ZNF20	0.587015	0.00866954
ZNF365	1.64252	0.00139534
ZIC5	4.80874	3.99899e-09
ZNF473	0.675729	4.11423e-06
ZNF697	1.04251	8.10495e-06
ZNF687	0.589852	0.000186967
ZNF514	0.654501	0.000429009
ZNF92	1.24713	2.28241e-10
ZNF215	1.00813	0.0081201
ZNF837	0.676814	0.00625227
ZNF618	0.792754	0.00425186
CCDC17	0.859925	0.00224269
ZNF66	1.28378	0.00448992
ZNF714	0.849346	0.00202309
PRDM9	4.31942	1.25692e-05
SP8	3.70989	0.00788726
ZMAT4	1.81987	0.0345282
ZNF367	1.15544	8.28758e-06
ZNF606	0.909135	5.38638e-05
ZNF610	0.892452	0.012584
ZNF701	0.795979	0.000206748
ZNF83	0.694502	0.00718186
ZNF280A	3.10012	0.00591884
BNC1	2.24399	0.0252032
HIC2	1.80801	4.44356e-06
ZNF296	1.00045	0.00155308
ZNF692	1.24604	8.75099e-08
ZNF581	0.699288	0.000108502
ZNF524	0.710926	0.000714296
ZNF556	2.87789	1.98733e-06
ZNF497	1.20691	2.0911e-08
ZIC4	2.49109	0.0306571
ZSCAN2	0.930431	1.6131e-06
ZBTB33	0.659423	2.06129e-06
ZNF114	4.00229	1.3725e-13
ZNF223	0.863884	0.000961506
ZFP42	3.92397	0.000364063
ZFPM1	0.589584	0.00453612
ZNF443	0.642354	0.0143723
ZNF572	0.892263	0.0016922
ZFP41	0.69405	0.00200655
ZNF716	4.46251	0.000525397
ZNF320	0.644384	0.0240201
ZNF530	1.04492	4.7157e-09
ZNF730	2.55268	9.18336e-06
ZNF93	1.30973	5.46994e-06
ZNF74	0.962093	8.11651e-07
ZNF696	0.905319	1.08524e-08
ZNF284	0.853986	1.6477e-06
ZNF749	0.80059	1.19964e-05
ZNF732	1.84808	0.000492724
ZKSCAN4	0.78009	5.31801e-09
ZFP69B	1.24803	8.37258e-08
ZFP69	0.663767	0.000156711
SP6	1.36393	0.00132498
ZNF600	1.15435	7.20485e-07
ZNF724	1.93704	4.99649e-10
ZNF681	1.22736	0.000161322
ZNF107	1.25745	2.70464e-07
ZNF729	3.43354	0.0163083
ZNF765	0.739293	1.38715e-05
ZNF124	0.97192	0.00011711
ZNF431	0.720035	0.00153244
ZNF700	0.661783	0.00102658
ZSCAN16	1.2193	9.20964e-07
ZNF138	0.852563	3.62599e-06
ZNF682	1.32059	0.000210439
ZNF772	0.806536	0.000898097
ZNF257	1.08664	0.0199512
ZNF675	1.17158	5.99028e-06
ZNF695	2.56589	5.14261e-18
ZNF841	1.00791	0.000289211
ZNF823	0.610947	0.0399395
ZNF121	0.729617	0.000475704
ZNF560	3.09519	0.00568292
ZNF273	0.816407	0.000206026
ZNF544	0.620836	3.38491e-05
ZNF607	0.691373	0.00442496
ZNF485	0.911557	3.44849e-07
ZNF813	1.07518	6.47467e-05
ZNF26	0.657736	0.000308921
ZNF69	0.834536	0.0120758
ZNF480	0.738377	5.23015e-05
ZNF587	0.654915	0.00039442
ZNF43	0.953065	0.00235952
ZNF28	0.77298	3.63874e-05
ZNF789	0.756512	2.72193e-05
ZNF525	1.36923	1.48941e-14
ZNF616	0.671172	5.66395e-05
ZFP57	1.67438	0.0488107
ZNF254	0.713205	0.0115364
ZNF845	0.608252	0.000111304
ZNF726	1.88458	2.00691e-08
ZNF90	1.02451	0.0187978
ZNF579	0.796898	0.00100359
ZNF492	2.29737	0.000439269
ZNF736	0.72222	0.00658315
ZNF737	1.61963	0.000939957
ZNF709	0.650797	0.0317908
GLI4	0.861336	0.000199496
ZNF260	0.631111	0.000265638
ZNF432	1.54341	1.73516e-05
ZNF253	0.812608	0.00161169
ZNF878	1.05628	0.000637229
ZNF488	2.67131	2.91591e-08
ZNF850	0.887712	0.00261825
ZBTB8B	1.14496	0.0344301
MYT1	4.52016	8.71784e-10
TIGD3	1.26564	0.000395431
TIGD5	0.661983	0.000102348
TIGD2	0.966421	2.66639e-06
TIGD1	0.77748	6.96731e-05
JRK	0.770946	0.000506308
LIN28B	3.78302	7.24169e-05
RBPJL	1.28928	0.0253255
ONECUT3	1.79463	0.0199512
FBXL19	0.758257	8.32265e-07
CXXC5	0.66656	0.0227756
TET3	0.730885	0.000908691
DMRT3	2.72185	0.000274589
DMRT1	3.61205	0.000292543
DMRTA2	3.70259	8.24384e-09
DMRT2	3.20624	5.71254e-06
FOXD4	0.954154	0.0187653
FOXB1	2.11475	0.00909105
FOXR1	1.95124	0.0289934
FOXS1	1.14772	0.00072063
FOXD2	1.45172	7.45063e-05
FOXE3	2.44618	0.000211433
FOXO6	1.19497	0.00769467
FOXI3	3.6353	0.0037716
FOXD1	2.7532	5.26789e-06
ZGLP1	1.25744	2.31109e-05
GRHL2	0.975313	0.00144387
DLX6	2.74872	5.91184e-08
LHX5	4.53402	3.61403e-14
SIX4	1.61143	4.72015e-11
HOXB6	2.65772	7.98079e-10
NKX3-2	3.12792	1.63648e-09
IRX4	3.07431	0.000801621
TLX2	2.63887	2.22783e-07
DLX2	2.27674	0.000413318
VAX2	2.1579	8.42606e-06
HOXB8	2.29553	3.31427e-05
HOXB5	2.65593	1.92517e-09
HOXB3	1.073	0.00930606
HOXC12	2.75798	0.0139903
ESX1	4.2031	0.000197406
MNX1	3.31741	4.08757e-13
BARX1	5.34781	6.03844e-15
RAX	2.76676	0.00965145
EMX1	3.36081	1.51825e-07
NKX2-8	2.76986	0.000201046
SIX3	1.93113	0.00977216
LBX1	5.91358	4.23313e-07
LHX9	3.08329	8.93515e-06
DLX1	2.26906	0.000244197
VAX1	4.24254	8.95021e-05
ISL2	2.44138	1.56073e-14
NKX6-1	2.35379	0.00258214
HESX1	0.89699	0.000271073
EN2	4.19588	1.68366e-10
GBX1	5.37471	4.46744e-08
NKX6-3	2.49539	0.0260474
HOXB9	3.23154	2.25888e-09
OTP	2.48188	0.000923296
HOXC5	3.2241	1.50667e-05
ISX	2.54362	0.0244854
LBX2	2.31877	1.27459e-17
HMX2	4.77162	2.38516e-07
DMBX1	2.87811	2.43847e-06
HOXC4	2.23497	3.44335e-06
DPRX	2.73247	0.0163473
HMX1	3.70522	0.0124002
NKX1-2	2.50781	0.0066911
LHX1	6.30468	1.46394e-11
POU3F3	3.53588	0.00224574
MTERF1	0.741822	2.84823e-10
MTERF3	0.820474	6.57725e-10
MYPOP	0.810886	4.08992e-09
MYRF	1.09147	0.0159398
MYRFL	3.13723	1.84446e-08
NFXL1	0.698359	4.00421e-05
NR2E1	1.8632	0.00614862
NR6A1	0.712388	0.00980171
RFX8	1.62237	0.000604304
SOX12	0.657937	0.00851839
TBX15	1.14329	0.0156789
TBX19	0.924324	1.04862e-05
TBX10	2.89775	0.000910538
TBX1	2.639	3.39408e-07
CENPA	2.60068	1.41164e-21
ZNF706	0.816178	0.000573887
RBCK1	0.634629	8.01536e-06
MTF2	0.708706	8.87192e-08
REXO4	0.593767	3.2815e-05
RAG1	1.10664	0.00707244
CENPX	1.2021	1.59769e-11
CBX2	2.08304	3.91478e-08
CENPS	0.905325	3.33982e-08
SMYD3	0.789699	0.00565882
ZNF385C	1.53103	2.56351e-06
GLMP	0.766436	2.84597e-05
TRAF4	0.714353	0.00242392
CYP26A1	3.2501	1.02283e-06
MIF	1.06077	1.24639e-06
CACYBP	0.858797	8.58384e-09
PLAU	2.12149	1.95764e-08
MIR210	1.471	0.00354112
EIF4EBP1	1.56379	2.53252e-08
